# Supplementary material for: Neural signatures of indirect pathway activity during subthalamic stimulation in Parkinson’s disease
Source: Nat Commun. 2024 Apr 11;15:3130. doi: 10.1038/s41467-024-47552-6 (PMC11009243; doi:10.1038/s41467-024-47552-6)
Supplement: Supplementary file 4 — Source Data [file 41467_2024_47552_MOESM4_ESM.xlsx]

## Sheet: Figure 2
Figure 1B				Fig. 1C				Fig. 1D		Fig. 1E
time	30 µA_normalized ERNA waveform	50 µA_normalized ERNA waveform	100 µA_normalized ERNA waveform	time bin	30µA_ firing rate	50µA_ firing rate	100µA_ firing rate	ERNA amplitude in 4 to 9ms of ISI	firing rate in 4 to 9ms of ISI	P2 amplitude	firing rate trough in 4 to 9 ms of ISI
0.08	48.2792	47.7885	44.4311	0.5	0.682925	0	0	2.46661	15.0309	0.580642	0
0.16	89.4592	130.642	136.613	1	4.8105	0.766284	0.383142	1.73193	34.4827	0.903241	38.3142
0.24	71.762	106.2	125.334	1.5	8.41922	2.30272	0.98232	0.369453	22.2941	0.411666	30.9735
0.32	50.9555	74.307	98.4671	2	5.09341	0.852803	0.392927	1.77374	25.641	0.325803	11.4943
0.4	31.8736	52.0665	73.3175	2.5	6.95586	1.00005	0.196657	0.838237	47.7454	0.643928	45.977
0.48	20.0008	35.8745	51.411	3	7.19159	3.06123	0.239675	0.505553	25.9855	0.640719	15.3551
0.56	14.019	25.8362	39.7878	3.5	11.7232	3.58392	0.392927	0.32008	29.2337	1.01629	15.3551
0.64	10.254	18.6639	31.7621	4	17.5193	4.1037	1.06661	0.589854	9.44928	0.640079	3.83877
0.72	7.06342	13.1626	24.7145	4.5	32.1518	11.62	4.48458	2.10736	46.8956	1.06986	52.1797
0.8	5.03228	9.51675	19.6651	5	41.2481	20.0871	7.62762	0.828646	16.8599	1.98789	19.5695
0.88	3.52712	6.91652	16.1508	5.5	37.8881	19.9576	4.06976	1.83783	13.1093	2.97963	0
0.96	2.62751	5.23404	13.3373	6	33.2517	11.4485	1.64491	0.100739	18.5677	0.497074	7.66284
1.04	1.76715	4.08568	10.675	6.5	33.822	10.2225	0.977776	0.406707	47.1559	1.15311	30.6513
1.12	1.156	2.84953	8.40765	7	30.9915	6.97119	1.25606	0.392503	39.6248	0.618593	15.6098
1.2	0.680126	1.8131	6.84067	7.5	34.5895	11.8237	1.59764	0.538884	36.8406	0.884368	11.4943
1.28	0.5503	1.20763	5.91384	8	38.1689	15.0046	2.3385	0.983099	19.4396	1.37474	9.87167
1.36	0.543427	1.03435	5.23948	8.5	42.0665	18.4422	3.79424	0.817103	13.9587	2.52843	5.85366
1.44	0.530338	1.22805	5.00573	9	45.2079	20.6996	3.61616	0.280703	71.1444	1.01645	54.6341
1.52	0.534838	1.5886	4.95848	9.5	16.092	9.02381	0.785373	0.537769	67.5238	0.967025	62.5611
1.6	0.601859	1.74737	4.82298	10	0.682925	0.38168	0.196463	0.346266	23.3557	0.825083	11.7532
1.68	0.931212	1.86313	4.81249					3.9096	5.30506	0.774738	7.66284
1.76	1.08373	1.86108	4.57516					2.81396	5.30504	1.12655	0
1.84	1.05111	1.83569	4.51241					0.954562	0	0.958746	0
1.92	1.13665	1.89164	4.51331					1.78889	20.6307	0.379079	7.66284
2	1.11883	2.07931	4.61621					1.76054	0	2.053	0
2.08	1.20769	2.37646	4.90095					1.11793	0	2.18929	0
2.16	1.25406	2.53977	5.03417					2.05136	33.6631	4.49255	7.67754
2.24	1.22854	2.52808	4.86024					0.97948	2.65761	1.22835	0
2.32	1.20861	2.43708	4.57092					3.64463	25.1811	2.86207	6.72646
2.4	1.16524	2.3336	4.33186					1.57209	6.68278	5.71064	3.69686
2.48	1.14257	2.25152	4.21143					5.95284	0	11.3741	0
2.56	1.13289	2.27068	4.18339					0.371191	6.77867	1.37471	0
2.64	1.14993	2.30108	4.08945					0.971827	17.094	2.30071	11.4943
2.72	1.14276	2.26035	3.99179					1.21465	0	2.87341	0
2.8	1.13798	2.23538	3.85827					1.42765	0	3.235	0
2.88	1.14609	2.24	3.81133					2.26349	3.68126	3.0954	0
2.96	1.18422	2.22034	3.89805					2.8997	3.9636	5.2424	1.9084
3.04	1.18655	2.25357	3.97756					0.588288	66.5158	1.86667	35.2941
3.12	1.13746	2.31426	4.07517					1.08267	19.2684	1.84618	17.6125
3.2	1.06377	2.35136	4.11597					1.21495	24.8511	3.25895	8.32639
3.28	1.03519	2.35621	4.17264					2.46661	0	0.580642	0
3.36	1.05285	2.42496	4.35811					4.23607	0.88587	1.84419	0
3.44	1.09807	2.55438	4.66131					2.2893	0	1.40396	0
3.52	1.1573	2.67309	4.9301					2.5701	1.47363	0.416833	0
3.6	1.22754	2.81136	5.21299					2.88207	0	3.4133	0
3.68	1.28643	2.98433	5.58092					1.83336	0	5.46463	0
3.76	1.35052	3.15665	5.98023					2.70993	0	9.32296	0
3.84	1.37547	3.31129	6.34372					2.13222	7.10059	2.35249	0
3.92	1.37399	3.46653	6.59764					6.79915	10.2274	9.03313	0
4	1.33082	3.56628	6.66862					6.39162	2.56662	21.9391	1.96271
4.08	1.29949	3.59438	6.57634					11.0047	0	20.9533	0
4.16	1.2923	3.57811	6.45685					0.876772	2.3578	2.9119	0
4.24	1.28426	3.52459	6.20769					2.4129	4.71559	5.58587	0
4.32	1.21377	3.35391	5.68092					1.66695	0	3.77336	0
4.4	1.10567	3.10304	4.97439					2.87838	0	8.05021	0
4.48	1.00581	2.83137	4.2688					3.77066	0	5.63968	0
4.56	0.914031	2.54356	3.57006					6.16361	0	7.37019	0
4.64	0.814519	2.18133	2.80956					2.15044	0.605693	2.49299	0
4.72	0.68452	1.77193	2.02984					2.87621	2.26023	5.47642	0
4.8	0.577075	1.37545	1.26767					2.80018	18.7396	7.86534	9.82318
4.88	0.456914	0.976871	0.545002
4.96	0.355477	0.628251	-0.111558
5.04	0.242693	0.312506	-0.730057
5.12	0.144646	0.0413435	-1.31585
5.2	0.0559445	-0.24506	-1.78007
5.28	-0.0356521	-0.505375	-2.16741
5.36	-0.0971322	-0.704089	-2.45893
5.44	-0.116657	-0.846075	-2.61675
5.52	-0.143063	-0.917933	-2.65813
5.6	-0.173747	-0.971227	-2.62782
5.68	-0.19563	-0.988311	-2.55759
5.76	-0.244392	-0.974753	-2.4302
5.84	-0.266245	-0.93831	-2.25841
5.92	-0.250825	-0.872714	-2.06942
6	-0.220566	-0.757978	-1.81502
6.08	-0.175343	-0.617507	-1.47782
6.16	-0.111286	-0.455292	-1.05828
6.24	-0.0845226	-0.308168	-0.6263
6.32	-0.074897	-0.139666	-0.192526
6.4	-0.0363547	0.0265503	0.238855
6.48	0.00180718	0.192418	0.62723
6.56	0.0350554	0.344945	1.00423
6.64	0.0847892	0.476741	1.33448
6.72	0.12443	0.59099	1.58986
6.8	0.145005	0.695386	1.7499
6.88	0.160157	0.785731	1.86449
6.96	0.173107	0.849216	1.85517
7.04	0.187284	0.870778	1.75611
7.12	0.203795	0.869033	1.59595
7.2	0.219604	0.841132	1.35593
7.28	0.236059	0.804322	1.08143
7.36	0.252116	0.7629	0.804419
7.44	0.264062	0.714233	0.520943
7.52	0.220526	0.626926	0.210828
7.6	0.163919	0.502998	-0.105818
7.68	0.128817	0.378458	-0.398538
7.76	0.11013	0.275842	-0.673269
7.84	0.0997468	0.168012	-0.933952
7.92	0.0797762	0.077483	-1.13998
8	0.0521671	0.00122671	-1.30497
8.08	0.0235906	-0.107255	-1.42928
8.16	0.0127781	-0.176642	-1.48585
8.24	-0.00403353	-0.221758	-1.48885
8.32	0.00594272	-0.253319	-1.48342
8.4	0.0182712	-0.28438	-1.4618
8.48	0.0256427	-0.300698	-1.40514
8.56	0.0263909	-0.314481	-1.32518
8.64	0.0274929	-0.307797	-1.24916
8.72	0.0421877	-0.265201	-1.13916
8.8	0.0513529	-0.230103	-1.00506
8.88	0.036987	-0.200928	-0.859844
8.96	0.0127594	-0.175043	-0.689944
9.04	-0.00385712	-0.135788	-0.503284
9.12	0.0120977	-0.0886496	-0.317373
9.2	0.0284257	-0.0603839	-0.146401
9.28	0.0509308	-0.00463706	0.052011
9.36	0.0482788	0.0687354	0.300265
9.44	0.0410174	0.139288	0.527892
9.52	0.050208	0.212622	0.721572
9.6	0.0620547	0.282324	0.86483
9.68	-0.517989	-1.94446	-1.31977
9.76	-23.8972	-45.5886	-53.2318
9.84	-75.5094	-95.0146	-106.506
9.92	-82.7126	-112.05	-114.191
10	3.59146	-15.3868	-19.38

## Sheet: Figure 3
Fig. 3B			Fig. 3C
stimulus number	P1 relative amplitude	P2 relative amplitude	mean of last 5 P1 relative amplitudes	mean of last 5 P2 relative amplitudes
1	1	1	0.736337	1.6673
2	0.734164	1.01537	0.758423	1.85657
3	0.758406	1.08312	0.929507	0.476531
4	0.70685	1.25984	0.623161	1.15664
5	0.728392	1.25223	0.803138	1.29113
6	0.85773	1.22342	0.705626	1.39683
7	0.681963	1.25412	0.750617	2.16092
8	0.713015	1.09155	0.907776	0.859227
9	0.771304	1.47494	0.543532	1.698
10	0.728685	1.37791	0.765888	0.941199
11	0.754912	1.42272	0.97261	0.403699
12	0.689959	1.53384	0.685695	2.83503
13	0.749542	1.43764
14	0.746307	1.43695
15	0.666348	1.19654
16	0.778817	1.47004
17	0.702222	1.58639
18	0.727119	1.56612
19	0.741278	1.46891
20	0.711395	1.32305
21	0.780301	1.19932
22	0.712222	1.44176
23	0.756801	1.28426
24	0.774501	1.32074
25	0.698286	1.40177
26	0.780815	1.34852
27	0.680908	1.52117
28	0.707901	1.36051
29	0.751178	1.46685
30	0.743001	1.39694
31	0.738064	1.76321
32	0.716285	1.67049
33	0.67301	1.45588
34	0.681544	1.39768
35	0.743779	1.59781
36	0.753035	1.72487
37	0.783311	1.57405
38	0.764504	1.49187
39	0.756487	1.50709
40	0.779179	1.68506
41	0.798703	1.50325
42	0.765908	1.4941
43	0.787259	1.54093
44	0.751005	1.51042
45	0.7592	1.43412
46	0.775973	1.48039

## Sheet: Figure 4
Fig. 4Ci top		Fig. 4Cii top		Fig. 4Ciii top		Fig. 4Civ top		Fig. 4Ci bottom			Fig. 4Cii bottom			Fig. 4Ciii bottom			Fig. 4Civ bottom
Time	Conductance	Time	Conductance	Time	Conductance	Time	Conductance	Pulse Number	Mean P1	Mean P2	Pulse Number	Mean P1	Mean P2	Pulse Number	Mean P1	Mean P2	Pulse Number	Mean P1	Mean P2
0	0	0	0	0	0	0	0	1	1	1	1	1	1	1	1	1	1	1	1
0.1	0	0.1	0	0.1	0	0.1	0	2	0.93814	1.06704	2	0.954478	1.07944	2	0.988541	1.1248	2	0.778698	0.875716
0.2	0	0.2	0	0.2	0	0.2	0	3	0.825133	1.18118	3	0.829309	1.16358	3	0.9738	1.07249	3	0.569808	0.626014
0.3	0	0.3	0	0.3	0	0.3	0	4	0.757342	1.20483	4	0.773136	0.883579	4	0.965486	1.0776	4	0.500588	0.558547
0.4	0	0.4	0	0.4	0	0.4	0	5	0.720387	1.19339	5	0.790929	0.929554	5	0.980456	1.06556	5	0.466914	0.534041
0.5	0	0.5	0	0.5	0	0.5	0	6	0.702349	1.18999	6	0.751556	1.05881	6	0.992409	1.10202	6	0.462862	0.523603
0.6	0	0.6	0	0.6	0	0.6	0	7	0.697125	1.18448	7	0.738949	0.86391	7	0.989369	1.10741	7	0.462949	0.52166
0.7	0	0.7	0	0.7	0	0.7	0	8	0.695108	1.17709	8	0.766175	0.900897	8	0.995308	1.10642	8	0.45738	0.532619
0.8	0	0.8	0	0.8	0	0.8	0	9	0.693723	1.1829	9	0.753873	1.09248	9	0.987639	1.10673	9	0.457958	0.514475
0.9	0	0.9	0	0.9	0	0.9	0	10	0.696387	1.18065	10	0.738693	0.876814	10	0.984867	1.08556	10	0.458283	0.516739
1	0	1	0	1	0	1	0	11	0.694144	1.18664	11	0.745332	0.879098	11	0.992535	1.08983	11	0.453313	0.514756
1.1	0	1.1	0	1.1	0	1.1	0	12	0.694549	1.1851	12	0.716506	0.817237	12	0.98695	1.11577	12	0.455778	0.516075
1.2	0	1.2	0	1.2	0	1.2	0	13	0.691855	1.1915	13	0.762083	0.892524	13	0.980913	1.08658	13	0.4559	0.515961
1.3	0	1.3	0	1.3	0	1.3	0	14	0.694727	1.18519	14	0.757553	0.869598	14	0.974462	1.09146	14	0.455694	0.519108
1.4	0	1.4	0	1.4	0	1.4	0	15	0.693992	1.18492	15	0.720767	0.832312	15	0.986727	1.10389	15	0.458709	0.527073
1.5	0	1.5	0	1.5	0	1.5	0	16	0.692867	1.19526	16	0.779853	0.886646	16	0.972928	1.08437	16	0.454062	0.505919
1.6	0	1.6	0	1.6	0	1.6	0	17	0.69453	1.18628	17	0.75546	0.879007	17	0.988739	1.11348	17	0.459375	0.524933
1.7	0	1.7	0	1.7	0	1.7	0	18	0.694092	1.19	18	0.728667	0.84625	18	0.993743	1.08651	18	0.452172	0.517793
1.8	0	1.8	0	1.8	0	1.8	0	19	0.693178	1.18835	19	0.748895	0.879814	19	0.991763	1.09224	19	0.456673	0.516335
1.9	0	1.9	0	1.9	0	1.9	0	20	0.693932	1.18504	20	0.754323	0.861783	20	0.982152	1.09383	20	0.455197	0.515813
2	0	2	0	2	0	2	0
2.1	0	2.1	0	2.1	0	2.1	0
2.2	0	2.2	0	2.2	0	2.2	0
2.3	0	2.3	0	2.3	0	2.3	0
2.4	0	2.4	0	2.4	0	2.4	0
2.5	0	2.5	0	2.5	0	2.5	0
2.6	0	2.6	0	2.6	0	2.6	0
2.7	0	2.7	0	2.7	0	2.7	0
2.8	0	2.8	0	2.8	0	2.8	0
2.9	0	2.9	0	2.9	0	2.9	0
3	0	3	0	3	0	3	0
3.1	0	3.1	0	3.1	0	3.1	0
3.2	0	3.2	0	3.2	0	3.2	0
3.3	0	3.3	0	3.3	0	3.3	0
3.4	0	3.4	0	3.4	0	3.4	0
3.5	0	3.5	0	3.5	0	3.5	0
3.6	0	3.6	0	3.6	0	3.6	0
3.7	0	3.7	0	3.7	0	3.7	0
3.8	0	3.8	0	3.8	0	3.8	0
3.9	0	3.9	0	3.9	0	3.9	0
4	0	4	0	4	0	4	0
4.1	0	4.1	0	4.1	0	4.1	0
4.2	0	4.2	0	4.2	0	4.2	0
4.3	0	4.3	0	4.3	0	4.3	0
4.4	0	4.4	0	4.4	0	4.4	0
4.5	0	4.5	0	4.5	0	4.5	0
4.6	0	4.6	0	4.6	0	4.6	0
4.7	0	4.7	0	4.7	0	4.7	0
4.8	0	4.8	0	4.8	0	4.8	0
4.9	0	4.9	0	4.9	0	4.9	0
5	0	5	0	5	0	5	0
5.1	0	5.1	0	5.1	0	5.1	0
5.2	0	5.2	0	5.2	0	5.2	0
5.3	0	5.3	0	5.3	0	5.3	0
5.4	0	5.4	0	5.4	0	5.4	0
5.5	0	5.5	0	5.5	0	5.5	0
5.6	0	5.6	0	5.6	0	5.6	0
5.7	0	5.7	0	5.7	0	5.7	0
5.8	0	5.8	0	5.8	0	5.8	0
5.9	0	5.9	0	5.9	0	5.9	0
6	0	6	0	6	0	6	0
6.1	0	6.1	0	6.1	0	6.1	0
6.2	0	6.2	0	6.2	0	6.2	0
6.3	0	6.3	0	6.3	0	6.3	0
6.4	0.0020795	6.4	0.0020795	6.4	0.0012477	6.4	0.0020795
6.5	0.00411782	6.5	0.00328602	6.5	0.00371839	6.5	0.00411782
6.6	0.00777938	6.6	0.00613226	6.6	0.00738786	6.6	0.00944298
6.7	0.0176069	6.7	0.0147447	6.7	0.0147278	6.7	0.0209012
6.8	0.0297353	6.8	0.0252662	6.8	0.0244177	6.8	0.0288053
6.9	0.0362168	6.9	0.0322521	6.9	0.0351635	6.9	0.0340575
7	0.0409064	7	0.0366042	7	0.0402899	7	0.0404535
7.1	0.0509098	7.1	0.0446133	7.1	0.0469783	7.1	0.0483863
7.2	0.0682013	7.2	0.0607818	7.2	0.0610204	7.2	0.0615688
7.3	0.0809914	7.3	0.0770461	7.3	0.0756163	7.3	0.0782334
7.4	0.0881216	7.4	0.0850861	7.4	0.0882596	7.4	0.0862499
7.5	0.0996854	7.5	0.0933829	7.5	0.09483	7.5	0.0999304
7.6	0.112268	7.6	0.110249	7.6	0.106261	7.6	0.117083
7.7	0.126265	7.7	0.134268	7.7	0.122872	7.7	0.128905
7.8	0.13541	7.8	0.150741	7.8	0.135828	7.8	0.138414
7.9	0.143542	7.9	0.167719	7.9	0.145199	7.9	0.144823
8	0.150266	8	0.173548	8	0.148147	8	0.150689
8.1	0.14937	8.1	0.179677	8.1	0.151452	8.1	0.15228
8.2	0.14766	8.2	0.189012	8.2	0.151364	8.2	0.151344
8.3	0.147647	8.3	0.201905	8.3	0.150446	8.3	0.149595
8.4	0.146387	8.4	0.212464	8.4	0.149963	8.4	0.147881
8.5	0.144736	8.5	0.219902	8.5	0.147825	8.5	0.146616
8.6	0.142286	8.6	0.225529	8.6	0.145314	8.6	0.144129
8.7	0.139469	8.7	0.230629	8.7	0.143268	8.7	0.141275
8.8	0.137123	8.8	0.242282	8.8	0.140847	8.8	0.138893
8.9	0.134408	8.9	0.248298	8.9	0.138058	8.9	0.136559
9	0.131746	9	0.254611	9	0.135324	9	0.134271
9.1	0.129553	9.1	0.255808	9.1	0.133477	9.1	0.132028
9.2	0.129483	9.2	0.256981	9.2	0.132913	9.2	0.131909
9.3	0.129831	9.3	0.260509	9.3	0.134024	9.3	0.131792
9.4	0.128508	9.4	0.269139	9.4	0.131786	9.4	0.130015
9.5	0.127627	9.5	0.272127	9.5	0.129593	9.5	0.128272
9.6	0.125931	9.6	0.275769	9.6	0.127858	9.6	0.127396
9.7	0.124269	9.7	0.274468	9.7	0.125743	9.7	0.125289
9.8	0.122579	9.8	0.275019	9.8	0.123253	9.8	0.124472
9.9	0.121399	9.9	0.274956	9.9	0.122353	9.9	0.123545
10	0.119411	10	0.274493	10	0.120346	10	0.121515
10.1	0.11887	10.1	0.275986	10.1	0.118314	10.1	0.119461
10.2	0.116869	10.2	0.274517	10.2	0.116387	10.2	0.117512
10.3	0.115671	10.3	0.276252	10.3	0.115331	10.3	0.117134
10.4	0.115812	10.4	0.276968	10.4	0.11583	10.4	0.116349
10.5	0.115757	10.5	0.279142	10.5	0.118814	10.5	0.117596
10.6	0.116535	10.6	0.286382	10.6	0.119404	10.6	0.117919
10.7	0.116046	10.7	0.289307	10.7	0.118504	10.7	0.118934
10.8	0.115691	10.8	0.2916	10.8	0.118386	10.8	0.120118
10.9	0.116453	10.9	0.297433	10.9	0.117153	10.9	0.118848
11	0.116018	11	0.298399	11	0.117467	11	0.118297
11.1	0.116006	11.1	0.303909	11.1	0.118958	11.1	0.117132
11.2	0.114469	11.2	0.304716	11.2	0.120066	11.2	0.118489
11.3	0.113253	11.3	0.306973	11.3	0.118736	11.3	0.117183
11.4	0.114685	11.4	0.307282	11.4	0.119228	11.4	0.117011
11.5	0.116379	11.5	0.307136	11.5	0.11971	11.5	0.117119
11.6	0.117749	11.6	0.32051	11.6	0.120193	11.6	0.115844
11.7	0.118745	11.7	0.32809	11.7	0.119202	11.7	0.118062
11.8	0.120055	11.8	0.333071	11.8	0.119261	11.8	0.117522
11.9	0.12051	11.9	0.33643	11.9	0.11946	11.9	0.118444
12	0.123869	12	0.334046	12	0.119583	12	0.11955
12.1	0.127868	12.1	0.334773	12.1	0.121037	12.1	0.124884
12.2	0.129587	12.2	0.33583	12.2	0.126092	12.2	0.127348
12.3	0.130892	12.3	0.336837	12.3	0.12863	12.3	0.131443
12.4	0.129675	12.4	0.338827	12.4	0.12933	12.4	0.13429
12.5	0.132836	12.5	0.338366	12.5	0.130274	12.5	0.135198
12.6	0.132488	12.6	0.33513	12.6	0.131336	12.6	0.134993
12.7	0.131991	12.7	0.33233	12.7	0.130599	12.7	0.13459
12.8	0.132686	12.8	0.327668	12.8	0.131453	12.8	0.134124
12.9	0.13343	12.9	0.327115	12.9	0.132562	12.9	0.132837
13	0.134306	13	0.326736	13	0.133303	13	0.131797
13.1	0.132745	13.1	0.329794	13.1	0.133765	13.1	0.130285
13.2	0.132835	13.2	0.331267	13.2	0.13263	13.2	0.131907
13.3	0.131967	13.3	0.339785	13.3	0.131097	13.3	0.131484
13.4	0.130367	13.4	0.34352	13.4	0.130113	13.4	0.130544
13.5	0.129628	13.5	0.343427	13.5	0.128478	13.5	0.128483
13.6	0.13018	13.6	0.34833	13.6	0.128714	13.6	0.126284
13.7	0.128951	13.7	0.354137	13.7	0.129102	13.7	0.125562
13.8	0.128435	13.8	0.357227	13.8	0.128669	13.8	0.126501
13.9	0.129271	13.9	0.362598	13.9	0.127464	13.9	0.125839
14	0.129326	14	0.365948	14	0.127908	14	0.127692
14.1	0.127116	14.1	0.365518	14.1	0.126733	14.1	0.128453
14.2	0.126469	14.2	0.363812	14.2	0.126337	14.2	0.127624
14.3	0.126358	14.3	0.364996	14.3	0.125675	14.3	0.127969
14.4	0.127528	14.4	0.362593	14.4	0.127402	14.4	0.127844
14.5	0.12658	14.5	0.36011	14.5	0.127863	14.5	0.128799
14.6	0.126935	14.6	0.358604	14.6	0.127591	14.6	0.12844
14.7	0.12555	14.7	0.357289	14.7	0.126809	14.7	0.129274
14.8	0.125499	14.8	0.357007	14.8	0.127264	14.8	0.128056
14.9	0.124463	14.9	0.35879	14.9	0.128051	14.9	0.127997
15	0.123785	15	0.35637	15	0.127512	15	0.127118
15.1	0.124069	15.1	0.355161	15.1	0.128088	15.1	0.128978
15.2	0.125215	15.2	0.351417	15.2	0.127556	15.2	0.129052
15.3	0.123621	15.3	0.347967	15.3	0.126965	15.3	0.129643
15.4	0.124482	15.4	0.345351	15.4	0.127858	15.4	0.131239
15.5	0.124498	15.5	0.342924	15.5	0.128071	15.5	0.130392
15.6	0.125765	15.6	0.340913	15.6	0.128759	15.6	0.131342
15.7	0.12892	15.7	0.338768	15.7	0.128204	15.7	0.130796
15.8	0.130981	15.8	0.33686	15.8	0.127342	15.8	0.131939
15.9	0.132235	15.9	0.337801	15.9	0.129148	15.9	0.132945
16	0.13382	16	0.334692	16	0.131992	16	0.133644
16.1	0.136154	16.1	0.332329	16.1	0.13155	16.1	0.133123
16.2	0.135859	16.2	0.330521	16.2	0.130519	16.2	0.135195
16.3	0.13467	16.3	0.328289	16.3	0.130659	16.3	0.136094
16.4	0.135132	16.4	0.325437	16.4	0.131219	16.4	0.135453
16.5	0.136362	16.5	0.324441	16.5	0.131159	16.5	0.135362
16.6	0.136149	16.6	0.323504	16.6	0.132066	16.6	0.132881
16.7	0.133976	16.7	0.322359	16.7	0.131329	16.7	0.133516
16.8	0.134127	16.8	0.32243	16.8	0.132057	16.8	0.132822
16.9	0.13443	16.9	0.321291	16.9	0.13254	16.9	0.132027
17	0.133696	17	0.319138	17	0.132638	17	0.130482
17.1	0.133624	17.1	0.318985	17.1	0.132254	17.1	0.129448
17.2	0.132778	17.2	0.318639	17.2	0.131909	17.2	0.129585
17.3	0.132103	17.3	0.316811	17.3	0.131317	17.3	0.129749
17.4	0.131927	17.4	0.314039	17.4	0.132555	17.4	0.131191
17.5	0.131539	17.5	0.31127	17.5	0.135016	17.5	0.131538
17.6	0.132488	17.6	0.309894	17.6	0.136575	17.6	0.130983
17.7	0.134089	17.7	0.308662	17.7	0.136557	17.7	0.131915
17.8	0.134612	17.8	0.307876	17.8	0.136222	17.8	0.132596
17.9	0.134806	17.9	0.305772	17.9	0.136319	17.9	0.134232
18	0.134534	18	0.304736	18	0.136888	18	0.135671
18.1	0.134793	18.1	0.304401	18.1	0.137463	18.1	0.136904
18.2	0.135744	18.2	0.301877	18.2	0.138022	18.2	0.138875
18.3	0.13567	18.3	0.299111	18.3	0.138194	18.3	0.138732
18.4	0.134497	18.4	0.295879	18.4	0.13747	18.4	0.137273
18.5	0.133697	18.5	0.293004	18.5	0.136884	18.5	0.136562
18.6	0.135562	18.6	0.291775	18.6	0.136849	18.6	0.137893
18.7	0.136075	18.7	0.289774	18.7	0.136573	18.7	0.137487
18.8	0.137666	18.8	0.285634	18.8	0.137831	18.8	0.135701
18.9	0.137609	18.9	0.281094	18.9	0.137023	18.9	0.134851
19	0.138916	19	0.27989	19	0.137513	19	0.136544
19.1	0.140295	19.1	0.277863	19.1	0.137819	19.1	0.136633
19.2	0.141124	19.2	0.277629	19.2	0.136062	19.2	0.136367
19.3	0.142202	19.3	0.278897	19.3	0.135658	19.3	0.136245
19.4	0.141924	19.4	0.277561	19.4	0.134837	19.4	0.137081
19.5	0.14071	19.5	0.276241	19.5	0.134456	19.5	0.136357
19.6	0.139824	19.6	0.275002	19.6	0.13332	19.6	0.134971
19.7	0.138619	19.7	0.272188	19.7	0.134194	19.7	0.134193
19.8	0.138198	19.8	0.270242	19.8	0.132381	19.8	0.136153
19.9	0.137441	19.9	0.268003	19.9	0.132271	19.9	0.136007
20	0.136161	20	0.265654	20	0.131732	20	0.136611
20.1	0.135914	20.1	0.264332	20.1	0.131634	20.1	0.136685
20.2	0.13478	20.2	0.26353	20.2	0.13223	20.2	0.137928
20.3	0.134561	20.3	0.261684	20.3	0.13339	20.3	0.138286
20.4	0.13373	20.4	0.260017	20.4	0.132205	20.4	0.137851
20.5	0.134377	20.5	0.258189	20.5	0.133583	20.5	0.135987
20.6	0.134304	20.6	0.257483	20.6	0.133214	20.6	0.135108
20.7	0.132811	20.7	0.257368	20.7	0.132773	20.7	0.133827
20.8	0.134792	20.8	0.256124	20.8	0.132766	20.8	0.133727
20.9	0.134476	20.9	0.254724	20.9	0.132026	20.9	0.131716
21	0.134985	21	0.252754	21	0.133808	21	0.13221
21.1	0.13621	21.1	0.249871	21.1	0.134602	21.1	0.131823
21.2	0.13803	21.2	0.247962	21.2	0.134106	21.2	0.131422
21.3	0.137487	21.3	0.245893	21.3	0.133455	21.3	0.132139
21.4	0.136329	21.4	0.242908	21.4	0.133824	21.4	0.130603
21.5	0.136725	21.5	0.240645	21.5	0.135085	21.5	0.131945
21.6	0.137788	21.6	0.238617	21.6	0.135537	21.6	0.131375
21.7	0.137603	21.7	0.237016	21.7	0.135557	21.7	0.131978
21.8	0.136535	21.8	0.234217	21.8	0.135752	21.8	0.133353
21.9	0.135376	21.9	0.232248	21.9	0.135035	21.9	0.133722
22	0.134901	22	0.230511	22	0.135439	22	0.135231
22.1	0.135258	22.1	0.22831	22.1	0.135457	22.1	0.134984
22.2	0.134047	22.2	0.226715	22.2	0.135199	22.2	0.137599
22.3	0.133422	22.3	0.224053	22.3	0.135073	22.3	0.138058
22.4	0.133007	22.4	0.222085	22.4	0.136839	22.4	0.137844
22.5	0.131853	22.5	0.21983	22.5	0.135173	22.5	0.138462
22.6	0.132211	22.6	0.217912	22.6	0.134496	22.6	0.139364
22.7	0.133019	22.7	0.216659	22.7	0.135076	22.7	0.139152
22.8	0.134512	22.8	0.215522	22.8	0.135074	22.8	0.138646
22.9	0.134372	22.9	0.214133	22.9	0.135429	22.9	0.138301
23	0.134941	23	0.212828	23	0.13597	23	0.138346
23.1	0.136127	23.1	0.211975	23.1	0.136877	23.1	0.141022
23.2	0.137428	23.2	0.209469	23.2	0.135635	23.2	0.140424
23.3	0.13705	23.3	0.207256	23.3	0.135882	23.3	0.140049
23.4	0.136672	23.4	0.204896	23.4	0.136038	23.4	0.140389
23.5	0.136613	23.5	0.20279	23.5	0.136264	23.5	0.140743
23.6	0.136645	23.6	0.202458	23.6	0.136707	23.6	0.141706
23.7	0.136292	23.7	0.201608	23.7	0.136426	23.7	0.14235
23.8	0.136888	23.8	0.201367	23.8	0.137502	23.8	0.143227
23.9	0.138134	23.9	0.201141	23.9	0.13845	23.9	0.143048
24	0.138564	24	0.201263	24	0.1391	24	0.144179
24.1	0.138919	24.1	0.20083	24.1	0.138774	24.1	0.144635
24.2	0.140827	24.2	0.199108	24.2	0.138959	24.2	0.145539
24.3	0.140431	24.3	0.198599	24.3	0.139404	24.3	0.144532
24.4	0.141767	24.4	0.197171	24.4	0.140666	24.4	0.144074
24.5	0.14229	24.5	0.195224	24.5	0.139966	24.5	0.144314
24.6	0.14371	24.6	0.193809	24.6	0.139601	24.6	0.143352
24.7	0.142308	24.7	0.192062	24.7	0.140822	24.7	0.142107
24.8	0.144231	24.8	0.191933	24.8	0.138991	24.8	0.139745
24.9	0.143895	24.9	0.192186	24.9	0.140225	24.9	0.139395
25	0.144121	25	0.191137	25	0.139369	25	0.138597
25.1	0.144108	25.1	0.190554	25.1	0.13929	25.1	0.137791
25.2	0.142429	25.2	0.188244	25.2	0.138883	25.2	0.137211
25.3	0.141631	25.3	0.187288	25.3	0.138513	25.3	0.135895
25.4	0.141996	25.4	0.186496	25.4	0.138213	25.4	0.135162
25.5	0.141712	25.5	0.184945	25.5	0.139632	25.5	0.134867
25.6	0.142477	25.6	0.184335	25.6	0.139895	25.6	0.13436
25.7	0.140829	25.7	0.183907	25.7	0.140996	25.7	0.132995
25.8	0.141383	25.8	0.183048	25.8	0.141572	25.8	0.133518
25.9	0.140249	25.9	0.182471	25.9	0.141129	25.9	0.132972
26	0.13909	26	0.18295	26	0.139038	26	0.132691
26.1	0.138009	26.1	0.182718	26.1	0.139668	26.1	0.131369
26.2	0.13752	26.2	0.181961	26.2	0.138989	26.2	0.130775
26.3	0.135785	26.3	0.180347	26.3	0.138473	26.3	0.130006
26.4	0.13637	26.4	0.179433	26.4	0.136623	26.4	0.129325
26.5	0.135638	26.5	0.178417	26.5	0.13538	26.5	0.128824
26.6	0.135013	26.6	0.176311	26.6	0.134147	26.6	0.128414
26.7	0.133467	26.7	0.174799	26.7	0.132907	26.7	0.128094
26.8	0.131992	26.8	0.172879	26.8	0.133279	26.8	0.126635
26.9	0.13243	26.9	0.172203	26.9	0.132558	26.9	0.125832
27	0.131709	27	0.170386	27	0.132522	27	0.126226
27.1	0.131021	27.1	0.168739	27.1	0.131064	27.1	0.127964
27.2	0.130316	27.2	0.167532	27.2	0.130366	27.2	0.127712
27.3	0.129923	27.3	0.165938	27.3	0.130715	27.3	0.128858
27.4	0.129503	27.4	0.165177	27.4	0.132556	27.4	0.129438
27.5	0.12857	27.5	0.164112	27.5	0.13255	27.5	0.131084
27.6	0.127721	27.6	0.16279	27.6	0.131205	27.6	0.130367
27.7	0.129457	27.7	0.162773	27.7	0.129965	27.7	0.130108
27.8	0.128096	27.8	0.161811	27.8	0.129801	27.8	0.130219
27.9	0.127099	27.9	0.161581	27.9	0.128556	27.9	0.131114
28	0.126937	28	0.161349	28	0.128607	28	0.130339
28.1	0.127764	28.1	0.160789	28.1	0.127659	28.1	0.129412
28.2	0.125503	28.2	0.159899	28.2	0.127209	28.2	0.128328
28.3	0.126233	28.3	0.159617	28.3	0.126648	28.3	0.126763
28.4	0.126078	28.4	0.158788	28.4	0.126128	28.4	0.1261
28.5	0.124908	28.5	0.158009	28.5	0.125958	28.5	0.127828
28.6	0.124206	28.6	0.157879	28.6	0.125752	28.6	0.127113
28.7	0.124	28.7	0.157275	28.7	0.126213	28.7	0.126647
28.8	0.124585	28.8	0.157305	28.8	0.125965	28.8	0.124633
28.9	0.123728	28.9	0.15741	28.9	0.126169	28.9	0.122971
29	0.123804	29	0.157202	29	0.124877	29	0.122918
29.1	0.122702	29.1	0.157503	29.1	0.123794	29.1	0.123249
29.2	0.121825	29.2	0.15753	29.2	0.124039	29.2	0.122875
29.3	0.12115	29.3	0.15631	29.3	0.124083	29.3	0.122299
29.4	0.121118	29.4	0.155409	29.4	0.124207	29.4	0.122289
29.5	0.121884	29.5	0.154727	29.5	0.124675	29.5	0.120634
29.6	0.12183	29.6	0.154921	29.6	0.123454	29.6	0.119592
29.7	0.121709	29.7	0.154193	29.7	0.123278	29.7	0.120327
29.8	0.122168	29.8	0.153433	29.8	0.123967	29.8	0.120527
29.9	0.122858	29.9	0.153515	29.9	0.122565	29.9	0.121425
30	0.122158	30	0.153732	30	0.122339	30	0.120607
30.1	0.122983	30.1	0.153208	30.1	0.124434	30.1	0.121383
30.2	0.125728	30.2	0.152411	30.2	0.125039	30.2	0.124237
30.3	0.126686	30.3	0.151285	30.3	0.126055	30.3	0.124207
30.4	0.12779	30.4	0.149885	30.4	0.126674	30.4	0.125565
30.5	0.128305	30.5	0.149674	30.5	0.126682	30.5	0.125695
30.6	0.12842	30.6	0.149391	30.6	0.126099	30.6	0.126539
30.7	0.127577	30.7	0.148694	30.7	0.127511	30.7	0.127282
30.8	0.127848	30.8	0.148773	30.8	0.125625	30.8	0.126381
30.9	0.127927	30.9	0.148698	30.9	0.125474	30.9	0.126457
31	0.127129	31	0.147997	31	0.125106	31	0.125268
31.1	0.125489	31.1	0.147945	31.1	0.124705	31.1	0.124464
31.2	0.125055	31.2	0.146637	31.2	0.123996	31.2	0.122989
31.3	0.125705	31.3	0.145856	31.3	0.123906	31.3	0.122404
31.4	0.124456	31.4	0.145023	31.4	0.123692	31.4	0.122064
31.5	0.124102	31.5	0.14369	31.5	0.12197	31.5	0.121749
31.6	0.124074	31.6	0.143404	31.6	0.121472	31.6	0.121565
31.7	0.123242	31.7	0.143228	31.7	0.119521	31.7	0.11958
31.8	0.122159	31.8	0.142037	31.8	0.118653	31.8	0.118439
31.9	0.121066	31.9	0.140909	31.9	0.118429	31.9	0.118246
32	0.121239	32	0.140212	32	0.118738	32	0.118414
32.1	0.121066	32.1	0.139387	32.1	0.118594	32.1	0.118447
32.2	0.120866	32.2	0.138727	32.2	0.118904	32.2	0.118529
32.3	0.121373	32.3	0.139561	32.3	0.119503	32.3	0.121305
32.4	0.123098	32.4	0.140112	32.4	0.120862	32.4	0.122278
32.5	0.125026	32.5	0.140267	32.5	0.123112	32.5	0.123088
32.6	0.127233	32.6	0.140609	32.6	0.122991	32.6	0.124309
32.7	0.12805	32.7	0.139757	32.7	0.125387	32.7	0.125029
32.8	0.12794	32.8	0.14145	32.8	0.127664	32.8	0.126044
32.9	0.127583	32.9	0.141717	32.9	0.126633	32.9	0.127575
33	0.127068	33	0.142667	33	0.126443	33	0.128478
33.1	0.127706	33.1	0.143551	33.1	0.125791	33.1	0.128448
33.2	0.128537	33.2	0.142788	33.2	0.125094	33.2	0.127958
33.3	0.128969	33.3	0.142685	33.3	0.125001	33.3	0.127691
33.4	0.129367	33.4	0.143742	33.4	0.126068	33.4	0.128641
33.5	0.128866	33.5	0.144305	33.5	0.126283	33.5	0.128186
33.6	0.127477	33.6	0.14456	33.6	0.12532	33.6	0.126934
33.7	0.129632	33.7	0.144164	33.7	0.126992	33.7	0.126564
33.8	0.128917	33.8	0.143974	33.8	0.127018	33.8	0.125948
33.9	0.129874	33.9	0.143936	33.9	0.12683	33.9	0.12546
34	0.128936	34	0.143027	34	0.127597	34	0.125245
34.1	0.128351	34.1	0.142464	34.1	0.127678	34.1	0.124358
34.2	0.12803	34.2	0.141608	34.2	0.128459	34.2	0.123844
34.3	0.127911	34.3	0.141042	34.3	0.127907	34.3	0.123794
34.4	0.127667	34.4	0.140173	34.4	0.127911	34.4	0.124993
34.5	0.127134	34.5	0.139196	34.5	0.128098	34.5	0.125767
34.6	0.12684	34.6	0.137595	34.6	0.128346	34.6	0.128303
34.7	0.125779	34.7	0.136647	34.7	0.130601	34.7	0.129681
34.8	0.125454	34.8	0.136065	34.8	0.129204	34.8	0.129555
34.9	0.12665	34.9	0.136341	34.9	0.128862	34.9	0.128879
35	0.125016	35	0.136644	35	0.128847	35	0.128583
35.1	0.124312	35.1	0.135875	35.1	0.128476	35.1	0.127836
35.2	0.124288	35.2	0.135145	35.2	0.128233	35.2	0.125857
35.3	0.124215	35.3	0.13505	35.3	0.127989	35.3	0.124546
35.4	0.122805	35.4	0.135088	35.4	0.126441	35.4	0.12374
35.5	0.12181	35.5	0.134188	35.5	0.124834	35.5	0.122369
35.6	0.121312	35.6	0.135817	35.6	0.12309	35.6	0.121207
35.7	0.120084	35.7	0.135985	35.7	0.123256	35.7	0.120996
35.8	0.119768	35.8	0.135179	35.8	0.124554	35.8	0.121273
35.9	0.119866	35.9	0.135484	35.9	0.12376	35.9	0.121356
36	0.121229	36	0.135903	36	0.125034	36	0.12214
36.1	0.123209	36.1	0.134925	36.1	0.125264	36.1	0.121928
36.2	0.12544	36.2	0.135647	36.2	0.126767	36.2	0.122719
36.3	0.127442	36.3	0.135362	36.3	0.126395	36.3	0.123531
36.4	0.128182	36.4	0.137102	36.4	0.127975	36.4	0.124134
36.5	0.128751	36.5	0.137549	36.5	0.128593	36.5	0.124435
36.6	0.129955	36.6	0.138777	36.6	0.130147	36.6	0.12592
36.7	0.133518	36.7	0.13899	36.7	0.131291	36.7	0.128458
36.8	0.134529	36.8	0.13897	36.8	0.132877	36.8	0.129978
36.9	0.136791	36.9	0.1385	36.9	0.133768	36.9	0.131847
37	0.138019	37	0.139286	37	0.13347	37	0.13334
37.1	0.138406	37.1	0.139406	37.1	0.134907	37.1	0.134515
37.2	0.139239	37.2	0.139106	37.2	0.134749	37.2	0.136635
37.3	0.139282	37.3	0.138722	37.3	0.135285	37.3	0.137841
37.4	0.138579	37.4	0.139316	37.4	0.136054	37.4	0.138847
37.5	0.138418	37.5	0.1394	37.5	0.135636	37.5	0.140493
37.6	0.139397	37.6	0.139404	37.6	0.136575	37.6	0.139857
37.7	0.139506	37.7	0.139567	37.7	0.135959	37.7	0.141556
37.8	0.138909	37.8	0.138479	37.8	0.13561	37.8	0.140936
37.9	0.138415	37.9	0.138058	37.9	0.136386	37.9	0.140683
38	0.138827	38	0.138063	38	0.136265	38	0.139868
38.1	0.13712	38.1	0.137461	38.1	0.136277	38.1	0.139633
38.2	0.136791	38.2	0.136724	38.2	0.137249	38.2	0.139386
38.3	0.135929	38.3	0.136259	38.3	0.137239	38.3	0.137381
38.4	0.135293	38.4	0.135977	38.4	0.135988	38.4	0.135533
38.5	0.134753	38.5	0.135561	38.5	0.135395	38.5	0.135238
38.6	0.133535	38.6	0.135264	38.6	0.134286	38.6	0.134092
38.7	0.132388	38.7	0.135921	38.7	0.132858	38.7	0.133987
38.8	0.131889	38.8	0.135554	38.8	0.132825	38.8	0.13244
38.9	0.130829	38.9	0.135397	38.9	0.13251	38.9	0.131251
39	0.130275	39	0.135017	39	0.131044	39	0.129606
39.1	0.129471	39.1	0.135455	39.1	0.130825	39.1	0.128317
39.2	0.129019	39.2	0.136489	39.2	0.129312	39.2	0.127826
39.3	0.128679	39.3	0.136819	39.3	0.12801	39.3	0.127691
39.4	0.12811	39.4	0.136989	39.4	0.127747	39.4	0.12625
39.5	0.126971	39.5	0.137561	39.5	0.127251	39.5	0.124667
39.6	0.12698	39.6	0.137103	39.6	0.126427	39.6	0.123525
39.7	0.127134	39.7	0.136852	39.7	0.12514	39.7	0.122509
39.8	0.127344	39.8	0.136872	39.8	0.124016	39.8	0.121562
39.9	0.126893	39.9	0.137325	39.9	0.123504	39.9	0.120927
40	0.126295	40	0.137604	40	0.123272	40	0.12069
40.1	0.127026	40.1	0.137175	40.1	0.124183	40.1	0.122345
40.2	0.12652	40.2	0.137037	40.2	0.124826	40.2	0.122536
40.3	0.126907	40.3	0.137002	40.3	0.124249	40.3	0.123139
40.4	0.127105	40.4	0.13618	40.4	0.124618	40.4	0.124196
40.5	0.128532	40.5	0.136089	40.5	0.125512	40.5	0.123642
40.6	0.129261	40.6	0.135523	40.6	0.124979	40.6	0.124735
40.7	0.127937	40.7	0.134708	40.7	0.126376	40.7	0.125467
40.8	0.128048	40.8	0.134468	40.8	0.127072	40.8	0.125915
40.9	0.130371	40.9	0.134151	40.9	0.128128	40.9	0.128557
41	0.130595	41	0.133315	41	0.129329	41	0.128748
41.1	0.131815	41.1	0.133976	41.1	0.129912	41.1	0.1303
41.2	0.132252	41.2	0.132385	41.2	0.129573	41.2	0.129638
41.3	0.131881	41.3	0.132546	41.3	0.130543	41.3	0.129867
41.4	0.131971	41.4	0.133131	41.4	0.130483	41.4	0.131707
41.5	0.132041	41.5	0.133493	41.5	0.131686	41.5	0.132103
41.6	0.134688	41.6	0.133434	41.6	0.132344	41.6	0.133022
41.7	0.135778	41.7	0.135976	41.7	0.133325	41.7	0.135417
41.8	0.135988	41.8	0.136282	41.8	0.134691	41.8	0.137777
41.9	0.137601	41.9	0.136316	41.9	0.13742	41.9	0.140246
42	0.139755	42	0.137291	42	0.138269	42	0.141717
42.1	0.141098	42.1	0.137099	42.1	0.137773	42.1	0.141902
42.2	0.140415	42.2	0.136719	42.2	0.138277	42.2	0.142169
42.3	0.140223	42.3	0.136983	42.3	0.137476	42.3	0.142333
42.4	0.139139	42.4	0.136295	42.4	0.137873	42.4	0.141864
42.5	0.137734	42.5	0.136052	42.5	0.138026	42.5	0.141099
42.6	0.137087	42.6	0.136055	42.6	0.13679	42.6	0.14017
42.7	0.137213	42.7	0.13683	42.7	0.137198	42.7	0.138835
42.8	0.136926	42.8	0.135973	42.8	0.136962	42.8	0.137797
42.9	0.135411	42.9	0.136224	42.9	0.137022	42.9	0.136424
43	0.135224	43	0.136854	43	0.136841	43	0.134902
43.1	0.134603	43.1	0.1367	43.1	0.135694	43.1	0.134639
43.2	0.13361	43.2	0.136118	43.2	0.134515	43.2	0.134049
43.3	0.132839	43.3	0.136555	43.3	0.133908	43.3	0.132739
43.4	0.132652	43.4	0.136286	43.4	0.134254	43.4	0.132048
43.5	0.133151	43.5	0.135846	43.5	0.134223	43.5	0.131482
43.6	0.132483	43.6	0.135441	43.6	0.133093	43.6	0.131903
43.7	0.132294	43.7	0.135485	43.7	0.132181	43.7	0.131679
43.8	0.131428	43.8	0.135226	43.8	0.131654	43.8	0.131001
43.9	0.130914	43.9	0.135591	43.9	0.13106	43.9	0.129675
44	0.130396	44	0.136684	44	0.13133	44	0.129916
44.1	0.130187	44.1	0.135519	44.1	0.130809	44.1	0.12962
44.2	0.129348	44.2	0.135396	44.2	0.130334	44.2	0.129361
44.3	0.128367	44.3	0.135216	44.3	0.129516	44.3	0.129666
44.4	0.128227	44.4	0.135424	44.4	0.130054	44.4	0.129429
44.5	0.128098	44.5	0.134645	44.5	0.128544	44.5	0.12842
44.6	0.128199	44.6	0.135776	44.6	0.127652	44.6	0.128109
44.7	0.128319	44.7	0.136737	44.7	0.127184	44.7	0.128946
44.8	0.129362	44.8	0.136635	44.8	0.127681	44.8	0.128798
44.9	0.129138	44.9	0.136889	44.9	0.128656	44.9	0.128832
45	0.130055	45	0.136474	45	0.129113	45	0.129377
45.1	0.129614	45.1	0.136399	45.1	0.127547	45.1	0.129705
45.2	0.129569	45.2	0.136753	45.2	0.127278	45.2	0.130009
45.3	0.129434	45.3	0.136885	45.3	0.127903	45.3	0.130258
45.4	0.130597	45.4	0.136809	45.4	0.129116	45.4	0.13029
45.5	0.130433	45.5	0.136982	45.5	0.130623	45.5	0.130419
45.6	0.131385	45.6	0.137078	45.6	0.130982	45.6	0.130814
45.7	0.131135	45.7	0.136073	45.7	0.130689	45.7	0.130511
45.8	0.131335	45.8	0.136755	45.8	0.131343	45.8	0.131446
45.9	0.132583	45.9	0.135869	45.9	0.13071	45.9	0.133617
46	0.133511	46	0.136662	46	0.131862	46	0.13407
46.1	0.133597	46.1	0.137581	46.1	0.13098	46.1	0.133839
46.2	0.134028	46.2	0.137343	46.2	0.130541	46.2	0.132805
46.3	0.134541	46.3	0.136973	46.3	0.130678	46.3	0.130744
46.4	0.133535	46.4	0.136717	46.4	0.130138	46.4	0.131546
46.5	0.133448	46.5	0.136435	46.5	0.130229	46.5	0.12957
46.6	0.133292	46.6	0.136055	46.6	0.13109	46.6	0.128716
46.7	0.132753	46.7	0.13603	46.7	0.130195	46.7	0.129161
46.8	0.13168	46.8	0.137089	46.8	0.128996	46.8	0.128837
46.9	0.131082	46.9	0.137426	46.9	0.129703	46.9	0.128424
47	0.130996	47	0.137552	47	0.129687	47	0.128263
47.1	0.131063	47.1	0.138509	47.1	0.129205	47.1	0.128275
47.2	0.132292	47.2	0.138351	47.2	0.130087	47.2	0.12961
47.3	0.132466	47.3	0.137942	47.3	0.130673	47.3	0.129015
47.4	0.131004	47.4	0.137447	47.4	0.129869	47.4	0.129468
47.5	0.130511	47.5	0.13737	47.5	0.128882	47.5	0.129316
47.6	0.129871	47.6	0.136585	47.6	0.129943	47.6	0.129432
47.7	0.130994	47.7	0.136603	47.7	0.130178	47.7	0.129602
47.8	0.130925	47.8	0.13698	47.8	0.13116	47.8	0.129228
47.9	0.130658	47.9	0.136469	47.9	0.130721	47.9	0.129728
48	0.13	48	0.13617	48	0.130927	48	0.130946
48.1	0.130361	48.1	0.136555	48.1	0.130509	48.1	0.132285
48.2	0.129524	48.2	0.136572	48.2	0.130938	48.2	0.132715
48.3	0.128713	48.3	0.135621	48.3	0.130446	48.3	0.132485
48.4	0.128943	48.4	0.136428	48.4	0.129722	48.4	0.13387
48.5	0.129054	48.5	0.136636	48.5	0.129402	48.5	0.133463
48.6	0.12866	48.6	0.135722	48.6	0.129206	48.6	0.132159
48.7	0.12783	48.7	0.135607	48.7	0.127653	48.7	0.130666
48.8	0.127428	48.8	0.134925	48.8	0.127117	48.8	0.130062
48.9	0.126727	48.9	0.134016	48.9	0.125736	48.9	0.129145
49	0.12705	49	0.133029	49	0.125223	49	0.128499
49.1	0.127016	49.1	0.133285	49.1	0.125767	49.1	0.127513
49.2	0.125873	49.2	0.133428	49.2	0.125076	49.2	0.128878
49.3	0.125295	49.3	0.133895	49.3	0.124659	49.3	0.128473
49.4	0.12716	49.4	0.135396	49.4	0.125095	49.4	0.129515
49.5	0.128504	49.5	0.136436	49.5	0.125784	49.5	0.130375
49.6	0.128819	49.6	0.137253	49.6	0.125042	49.6	0.130547
49.7	0.129658	49.7	0.136966	49.7	0.12677	49.7	0.129935
49.8	0.129782	49.8	0.137313	49.8	0.126782	49.8	0.129037
49.9	0.130649	49.9	0.136561	49.9	0.126712	49.9	0.129071
50	0.131092	50	0.13765	50	0.127438	50	0.129211
50.1	0.131188	50.1	0.137295	50.1	0.126983	50.1	0.128111
50.2	0.131046	50.2	0.137461	50.2	0.126354	50.2	0.127174
50.3	0.129182	50.3	0.136859	50.3	0.126418	50.3	0.127286
50.4	0.127851	50.4	0.136777	50.4	0.127079	50.4	0.126654
50.5	0.127638	50.5	0.13683	50.5	0.126674	50.5	0.127104
50.6	0.126732	50.6	0.136459	50.6	0.127828	50.6	0.12647
50.7	0.12698	50.7	0.13573	50.7	0.127982	50.7	0.125611
50.8	0.125775	50.8	0.135175	50.8	0.128939	50.8	0.125757
50.9	0.125229	50.9	0.1349	50.9	0.128662	50.9	0.126242
51	0.124899	51	0.134502	51	0.129643	51	0.126484
51.1	0.125642	51.1	0.134748	51.1	0.128901	51.1	0.126274
51.2	0.126595	51.2	0.135207	51.2	0.128177	51.2	0.126648
51.3	0.127721	51.3	0.135769	51.3	0.127855	51.3	0.125735
51.4	0.128016	51.4	0.135375	51.4	0.127737	51.4	0.126645
51.5	0.128025	51.5	0.134799	51.5	0.127247	51.5	0.127386
51.6	0.128224	51.6	0.134554	51.6	0.126339	51.6	0.128005
51.7	0.128164	51.7	0.133997	51.7	0.126136	51.7	0.127897
51.8	0.127557	51.8	0.134204	51.8	0.12591	51.8	0.127404
51.9	0.126644	51.9	0.133876	51.9	0.126737	51.9	0.127897
52	0.127766	52	0.133869	52	0.12712	52	0.129808
52.1	0.12688	52.1	0.134193	52.1	0.128963	52.1	0.129444
52.2	0.127532	52.2	0.134119	52.2	0.128679	52.2	0.129307
52.3	0.128314	52.3	0.134658	52.3	0.128801	52.3	0.131321
52.4	0.12909	52.4	0.133545	52.4	0.129857	52.4	0.130947
52.5	0.128512	52.5	0.133906	52.5	0.129201	52.5	0.130982
52.6	0.128305	52.6	0.133586	52.6	0.128319	52.6	0.130908
52.7	0.128171	52.7	0.13421	52.7	0.128872	52.7	0.13061
52.8	0.127716	52.8	0.133944	52.8	0.129532	52.8	0.129175
52.9	0.128465	52.9	0.134552	52.9	0.130543	52.9	0.129238
53	0.12914	53	0.134371	53	0.131448	53	0.128738
53.1	0.1289	53.1	0.134929	53.1	0.131165	53.1	0.129007
53.2	0.129039	53.2	0.134846	53.2	0.130653	53.2	0.128381
53.3	0.130604	53.3	0.134741	53.3	0.13158	53.3	0.127762
53.4	0.132348	53.4	0.135279	53.4	0.132532	53.4	0.128519
53.5	0.132727	53.5	0.135324	53.5	0.132146	53.5	0.130523
53.6	0.132036	53.6	0.135171	53.6	0.132199	53.6	0.131801
53.7	0.132526	53.7	0.134605	53.7	0.132529	53.7	0.131798
53.8	0.133485	53.8	0.134774	53.8	0.132886	53.8	0.131865
53.9	0.134399	53.9	0.134404	53.9	0.132519	53.9	0.131524
54	0.135346	54	0.134436	54	0.132142	54	0.131754
54.1	0.135995	54.1	0.134125	54.1	0.133216	54.1	0.133312
54.2	0.135428	54.2	0.134828	54.2	0.133038	54.2	0.132979
54.3	0.135323	54.3	0.134972	54.3	0.133427	54.3	0.132737
54.4	0.134534	54.4	0.134439	54.4	0.133074	54.4	0.134222
54.5	0.13449	54.5	0.134021	54.5	0.133183	54.5	0.135377
54.6	0.133232	54.6	0.134461	54.6	0.133173	54.6	0.136011
54.7	0.132727	54.7	0.13425	54.7	0.133586	54.7	0.135981
54.8	0.132276	54.8	0.134546	54.8	0.134114	54.8	0.136501
54.9	0.132725	54.9	0.135445	54.9	0.133755	54.9	0.137439
55	0.132072	55	0.134782	55	0.134449	55	0.136059
55.1	0.132271	55.1	0.135181	55.1	0.134494	55.1	0.136754
55.2	0.132	55.2	0.135324	55.2	0.134614	55.2	0.136165
55.3	0.1316	55.3	0.135061	55.3	0.134314	55.3	0.135341
55.4	0.131186	55.4	0.135025	55.4	0.133455	55.4	0.134943
55.5	0.131017	55.5	0.134601	55.5	0.133898	55.5	0.136339
55.6	0.130414	55.6	0.135206	55.6	0.132678	55.6	0.136113
55.7	0.130884	55.7	0.13572	55.7	0.133242	55.7	0.135266
55.8	0.131772	55.8	0.136569	55.8	0.132044	55.8	0.133885
55.9	0.131076	55.9	0.13725	55.9	0.131574	55.9	0.132966
56	0.130624	56	0.138701	56	0.130702	56	0.131742
56.1	0.131029	56.1	0.137688	56.1	0.129972	56.1	0.131668
56.2	0.129755	56.2	0.137405	56.2	0.129404	56.2	0.130682
56.3	0.12884	56.3	0.137181	56.3	0.128937	56.3	0.129857
56.4	0.127102	56.4	0.135966	56.4	0.128605	56.4	0.129225
56.5	0.126048	56.5	0.135327	56.5	0.127454	56.5	0.128539
56.6	0.124799	56.6	0.134425	56.6	0.126536	56.6	0.127321
56.7	0.126057	56.7	0.134794	56.7	0.125786	56.7	0.128137
56.8	0.127463	56.8	0.134235	56.8	0.125669	56.8	0.127221
56.9	0.126628	56.9	0.135306	56.9	0.125068	56.9	0.127568
57	0.127283	57	0.13599	57	0.124901	57	0.126807
57.1	0.128975	57.1	0.136468	57.1	0.124891	57.1	0.126738
57.2	0.129163	57.2	0.135877	57.2	0.125132	57.2	0.12656
57.3	0.130212	57.3	0.135359	57.3	0.124566	57.3	0.12602
57.4	0.129542	57.4	0.13583	57.4	0.125811	57.4	0.126701
57.5	0.130722	57.5	0.136218	57.5	0.127568	57.5	0.12648
57.6	0.130208	57.6	0.135976	57.6	0.128155	57.6	0.125546
57.7	0.131167	57.7	0.135552	57.7	0.128292	57.7	0.124798
57.8	0.130574	57.8	0.134885	57.8	0.128218	57.8	0.123943
57.9	0.129356	57.9	0.134472	57.9	0.127605	57.9	0.124759
58	0.129105	58	0.133884	58	0.127555	58	0.125836
58.1	0.128386	58.1	0.133941	58.1	0.128149	58.1	0.125195
58.2	0.12798	58.2	0.133172	58.2	0.127284	58.2	0.125052
58.3	0.127302	58.3	0.132465	58.3	0.126992	58.3	0.124456
58.4	0.126446	58.4	0.133115	58.4	0.126977	58.4	0.124713
58.5	0.126399	58.5	0.133266	58.5	0.126876	58.5	0.124797
58.6	0.125522	58.6	0.133094	58.6	0.12733	58.6	0.12539
58.7	0.125889	58.7	0.133203	58.7	0.127075	58.7	0.124717
58.8	0.12575	58.8	0.132895	58.8	0.126992	58.8	0.125302
58.9	0.12517	58.9	0.133154	58.9	0.125943	58.9	0.126413
59	0.125765	59	0.133421	59	0.126874	59	0.125933
59.1	0.125987	59.1	0.134064	59.1	0.126507	59.1	0.126987
59.2	0.126333	59.2	0.13409	59.2	0.12651	59.2	0.126784
59.3	0.126489	59.3	0.134054	59.3	0.126202	59.3	0.126875
59.4	0.126142	59.4	0.134195	59.4	0.125351	59.4	0.125764
59.5	0.125359	59.5	0.134151	59.5	0.124897	59.5	0.126212
59.6	0.124443	59.6	0.135246	59.6	0.124519	59.6	0.125825
59.7	0.123948	59.7	0.135875	59.7	0.125624	59.7	0.125252
59.8	0.124691	59.8	0.135939	59.8	0.12585	59.8	0.125748
59.9	0.124488	59.9	0.135968	59.9	0.126218	59.9	0.125809
60	0.12517	60	0.135514	60	0.125806	60	0.12612
60.1	0.12495	60.1	0.134373	60.1	0.125343	60.1	0.125619
60.2	0.124322	60.2	0.133089	60.2	0.12498	60.2	0.125701
60.3	0.124436	60.3	0.132897	60.3	0.124023	60.3	0.124858
60.4	0.124402	60.4	0.132352	60.4	0.125126	60.4	0.124065
60.5	0.124721	60.5	0.131914	60.5	0.125844	60.5	0.125753
60.6	0.124767	60.6	0.132097	60.6	0.126288	60.6	0.124916
60.7	0.124013	60.7	0.131991	60.7	0.126361	60.7	0.124514
60.8	0.123797	60.8	0.131666	60.8	0.125542	60.8	0.123546
60.9	0.124669	60.9	0.131739	60.9	0.124313	60.9	0.123369
61	0.124542	61	0.131296	61	0.124735	61	0.122518
61.1	0.126201	61.1	0.131822	61.1	0.124053	61.1	0.122185
61.2	0.125731	61.2	0.132085	61.2	0.123799	61.2	0.122368
61.3	0.125573	61.3	0.132267	61.3	0.123818	61.3	0.122556
61.4	0.126007	61.4	0.133345	61.4	0.125196	61.4	0.122286
61.5	0.125623	61.5	0.13312	61.5	0.125412	61.5	0.12216
61.6	0.125683	61.6	0.133557	61.6	0.126027	61.6	0.122571
61.7	0.125863	61.7	0.13397	61.7	0.125848	61.7	0.123805
61.8	0.127903	61.8	0.135209	61.8	0.125949	61.8	0.127201
61.9	0.128568	61.9	0.136099	61.9	0.126487	61.9	0.130086
62	0.129991	62	0.137421	62	0.128708	62	0.130848
62.1	0.13061	62.1	0.13729	62.1	0.129148	62.1	0.132147
62.2	0.13135	62.2	0.137224	62.2	0.129151	62.2	0.132956
62.3	0.131198	62.3	0.137417	62.3	0.128521	62.3	0.132498
62.4	0.130587	62.4	0.136477	62.4	0.128184	62.4	0.132813
62.5	0.130168	62.5	0.13557	62.5	0.127759	62.5	0.132572
62.6	0.129439	62.6	0.135019	62.6	0.12709	62.6	0.131447
62.7	0.128762	62.7	0.135005	62.7	0.126795	62.7	0.130454
62.8	0.128422	62.8	0.135028	62.8	0.126686	62.8	0.129708
62.9	0.128912	62.9	0.134464	62.9	0.126509	62.9	0.130975
63	0.128192	63	0.134554	63	0.128182	63	0.130549
63.1	0.128049	63.1	0.13527	63.1	0.128445	63.1	0.130368
63.2	0.127015	63.2	0.135317	63.2	0.128334	63.2	0.129935
63.3	0.125945	63.3	0.135035	63.3	0.127855	63.3	0.130193
63.4	0.125845	63.4	0.134417	63.4	0.126836	63.4	0.129124
63.5	0.12507	63.5	0.133151	63.5	0.126374	63.5	0.128748
63.6	0.125271	63.6	0.132213	63.6	0.127203	63.6	0.128585
63.7	0.125814	63.7	0.132394	63.7	0.126758	63.7	0.128098
63.8	0.127124	63.8	0.132716	63.8	0.127458	63.8	0.128109
63.9	0.127261	63.9	0.132384	63.9	0.128389	63.9	0.128912
64	0.128517	64	0.133319	64	0.12843	64	0.129706
64.1	0.128586	64.1	0.134011	64.1	0.127923	64.1	0.129832
64.2	0.129554	64.2	0.133667	64.2	0.128323	64.2	0.130278
64.3	0.130513	64.3	0.132826	64.3	0.129655	64.3	0.130431
64.4	0.130292	64.4	0.133074	64.4	0.130273	64.4	0.131056
64.5	0.130837	64.5	0.134057	64.5	0.131094	64.5	0.130824
64.6	0.131165	64.6	0.135274	64.6	0.130763	64.6	0.130762
64.7	0.132299	64.7	0.135964	64.7	0.130969	64.7	0.130208
64.8	0.132154	64.8	0.137148	64.8	0.130977	64.8	0.130995
64.9	0.132682	64.9	0.137582	64.9	0.130462	64.9	0.13042
65	0.133107	65	0.1384	65	0.130869	65	0.132301
65.1	0.133211	65.1	0.137742	65.1	0.130708	65.1	0.132424
65.2	0.132889	65.2	0.137823	65.2	0.130536	65.2	0.133275
65.3	0.132026	65.3	0.13745	65.3	0.130934	65.3	0.133009
65.4	0.130899	65.4	0.136817	65.4	0.130378	65.4	0.132663
65.5	0.130905	65.5	0.136328	65.5	0.129839	65.5	0.131617
65.6	0.130116	65.6	0.135642	65.6	0.129176	65.6	0.130572
65.7	0.129561	65.7	0.135157	65.7	0.128448	65.7	0.129153
65.8	0.128556	65.8	0.135032	65.8	0.127525	65.8	0.128192
65.9	0.127502	65.9	0.134508	65.9	0.126203	65.9	0.126737
66	0.126372	66	0.133909	66	0.12459	66	0.126041
66.1	0.124895	66.1	0.13391	66.1	0.122698	66.1	0.124931
66.2	0.12396	66.2	0.133292	66.2	0.121573	66.2	0.123271
66.3	0.122347	66.3	0.132442	66.3	0.120368	66.3	0.121684
66.4	0.12191	66.4	0.132445	66.4	0.118886	66.4	0.121073
66.5	0.12093	66.5	0.13171	66.5	0.117723	66.5	0.119647
66.6	0.119876	66.6	0.131426	66.6	0.11665	66.6	0.11756
66.7	0.118998	66.7	0.131515	66.7	0.115111	66.7	0.117864
66.8	0.118816	66.8	0.131798	66.8	0.114329	66.8	0.11692
66.9	0.117775	66.9	0.131683	66.9	0.114807	66.9	0.116499
67	0.116927	67	0.131596	67	0.114216	67	0.116935
67.1	0.116193	67.1	0.131471	67.1	0.114695	67.1	0.116911
67.2	0.117485	67.2	0.130964	67.2	0.114912	67.2	0.11629
67.3	0.11698	67.3	0.131608	67.3	0.114933	67.3	0.116959
67.4	0.117638	67.4	0.13151	67.4	0.116449	67.4	0.11766
67.5	0.118804	67.5	0.132343	67.5	0.119116	67.5	0.117891
67.6	0.119004	67.6	0.132746	67.6	0.120387	67.6	0.119473
67.7	0.120269	67.7	0.133683	67.7	0.121176	67.7	0.119627
67.8	0.121332	67.8	0.133711	67.8	0.121215	67.8	0.119421
67.9	0.121277	67.9	0.135159	67.9	0.121688	67.9	0.120419
68	0.121958	68	0.135053	68	0.122205	68	0.119899
68.1	0.122073	68.1	0.134754	68.1	0.123085	68.1	0.1219
68.2	0.1221	68.2	0.134371	68.2	0.123879	68.2	0.123302
68.3	0.121852	68.3	0.134082	68.3	0.124124	68.3	0.1232
68.4	0.12127	68.4	0.134083	68.4	0.124841	68.4	0.123106
68.5	0.120649	68.5	0.134087	68.5	0.124902	68.5	0.122798
68.6	0.119857	68.6	0.135014	68.6	0.124195	68.6	0.121586
68.7	0.1193	68.7	0.13477	68.7	0.122923	68.7	0.119957
68.8	0.118915	68.8	0.134514	68.8	0.121686	68.8	0.120727
68.9	0.117602	68.9	0.134045	68.9	0.12096	68.9	0.120313
69	0.1175	69	0.134046	69	0.12072	69	0.119766
69.1	0.11651	69.1	0.133738	69.1	0.120102	69.1	0.119433
69.2	0.11739	69.2	0.1337	69.2	0.11988	69.2	0.119306
69.3	0.116645	69.3	0.133429	69.3	0.119083	69.3	0.119545
69.4	0.116856	69.4	0.132637	69.4	0.118799	69.4	0.119786
69.5	0.116624	69.5	0.132507	69.5	0.118081	69.5	0.118748
69.6	0.116928	69.6	0.131479	69.6	0.118697	69.6	0.118549
69.7	0.117203	69.7	0.132563	69.7	0.118299	69.7	0.118317
69.8	0.117359	69.8	0.131472	69.8	0.117916	69.8	0.118481
69.9	0.1164	69.9	0.131217	69.9	0.117392	69.9	0.117458
70	0.116086	70	0.131774	70	0.117165	70	0.116738
70.1	0.115361	70.1	0.13166	70.1	0.117627	70.1	0.115935
70.2	0.115798	70.2	0.131373	70.2	0.117391	70.2	0.115076
70.3	0.115799	70.3	0.131598	70.3	0.11747	70.3	0.114156
70.4	0.115796	70.4	0.131998	70.4	0.117694	70.4	0.114432
70.5	0.115256	70.5	0.132288	70.5	0.117518	70.5	0.114275
70.6	0.115612	70.6	0.131429	70.6	0.116854	70.6	0.114253
70.7	0.11593	70.7	0.132081	70.7	0.116162	70.7	0.113181
70.8	0.115803	70.8	0.132304	70.8	0.116183	70.8	0.113576
70.9	0.11562	70.9	0.13166	70.9	0.116264	70.9	0.113662
71	0.114889	71	0.131789	71	0.11619	71	0.114098
71.1	0.114875	71.1	0.131158	71.1	0.115501	71.1	0.113362
71.2	0.114665	71.2	0.131585	71.2	0.114436	71.2	0.112304
71.3	0.113929	71.3	0.132293	71.3	0.114051	71.3	0.111597
71.4	0.113486	71.4	0.131401	71.4	0.112388	71.4	0.110553
71.5	0.113401	71.5	0.131181	71.5	0.111857	71.5	0.109974
71.6	0.112816	71.6	0.131289	71.6	0.11094	71.6	0.10914
71.7	0.112437	71.7	0.131356	71.7	0.110181	71.7	0.108514
71.8	0.112474	71.8	0.131306	71.8	0.111089	71.8	0.108262
71.9	0.11248	71.9	0.131161	71.9	0.111026	71.9	0.108457
72	0.113321	72	0.130929	72	0.110447	72	0.108516
72.1	0.112305	72.1	0.130689	72.1	0.112348	72.1	0.10881
72.2	0.111997	72.2	0.131241	72.2	0.112661	72.2	0.108997
72.3	0.112488	72.3	0.131613	72.3	0.112498	72.3	0.109734
72.4	0.112487	72.4	0.131943	72.4	0.112798	72.4	0.109333
72.5	0.111976	72.5	0.132636	72.5	0.113973	72.5	0.110233
72.6	0.113043	72.6	0.13242	72.6	0.113763	72.6	0.111073
72.7	0.113586	72.7	0.13219	72.7	0.114114	72.7	0.11094
72.8	0.113565	72.8	0.132203	72.8	0.114108	72.8	0.11144
72.9	0.112416	72.9	0.131824	72.9	0.114408	72.9	0.112723
73	0.113778	73	0.131558	73	0.115791	73	0.114673
73.1	0.114803	73.1	0.13152	73.1	0.116513	73.1	0.116199
73.2	0.116608	73.2	0.130587	73.2	0.116509	73.2	0.116496
73.3	0.117581	73.3	0.130917	73.3	0.116777	73.3	0.117797
73.4	0.118964	73.4	0.130983	73.4	0.117173	73.4	0.119168
73.5	0.119936	73.5	0.131057	73.5	0.118931	73.5	0.120339
73.6	0.121351	73.6	0.130993	73.6	0.11937	73.6	0.121052
73.7	0.121614	73.7	0.131673	73.7	0.121242	73.7	0.123264
73.8	0.122183	73.8	0.131964	73.8	0.121686	73.8	0.123042
73.9	0.123277	73.9	0.131256	73.9	0.121621	73.9	0.123175
74	0.122786	74	0.131415	74	0.120558	74	0.123659
74.1	0.122605	74.1	0.132073	74.1	0.120072	74.1	0.1227
74.2	0.122968	74.2	0.132377	74.2	0.120747	74.2	0.122462
74.3	0.122559	74.3	0.132272	74.3	0.120466	74.3	0.12156
74.4	0.121593	74.4	0.131812	74.4	0.120301	74.4	0.121914
74.5	0.122949	74.5	0.131783	74.5	0.120158	74.5	0.120967
74.6	0.122441	74.6	0.132815	74.6	0.119052	74.6	0.119938
74.7	0.122094	74.7	0.1331	74.7	0.120432	74.7	0.119985
74.8	0.121174	74.8	0.132347	74.8	0.120434	74.8	0.118668
74.9	0.121063	74.9	0.132574	74.9	0.121199	74.9	0.119113
75	0.121538	75	0.132748	75	0.121034	75	0.119469
75.1	0.122292	75.1	0.133017	75.1	0.12183	75.1	0.120682
75.2	0.122361	75.2	0.134862	75.2	0.122804	75.2	0.120602
75.3	0.122294	75.3	0.134962	75.3	0.123702	75.3	0.120156
75.4	0.123581	75.4	0.134496	75.4	0.124	75.4	0.119792
75.5	0.124137	75.5	0.134819	75.5	0.124636	75.5	0.119855
75.6	0.123675	75.6	0.134839	75.6	0.124017	75.6	0.120409
75.7	0.12397	75.7	0.134453	75.7	0.124556	75.7	0.124633
75.8	0.124007	75.8	0.13417	75.8	0.125364	75.8	0.124897
75.9	0.124183	75.9	0.134287	75.9	0.125376	75.9	0.125798
76	0.124849	76	0.134335	76	0.127164	76	0.125882
76.1	0.12571	76.1	0.134078	76.1	0.126561	76.1	0.126281
76.2	0.125122	76.2	0.133692	76.2	0.126431	76.2	0.125972
76.3	0.125409	76.3	0.133477	76.3	0.126631	76.3	0.126211
76.4	0.124506	76.4	0.133852	76.4	0.126214	76.4	0.127646
76.5	0.124969	76.5	0.133902	76.5	0.125078	76.5	0.127504
76.6	0.12516	76.6	0.133623	76.6	0.123638	76.6	0.126912
76.7	0.125359	76.7	0.133169	76.7	0.1222	76.7	0.126348
76.8	0.124892	76.8	0.133338	76.8	0.12283	76.8	0.125299
76.9	0.124923	76.9	0.133327	76.9	0.121893	76.9	0.12478
77	0.12421	77	0.133432	77	0.121518	77	0.124357
77.1	0.124299	77.1	0.133389	77.1	0.120884	77.1	0.124034
77.2	0.122942	77.2	0.133806	77.2	0.120746	77.2	0.124034
77.3	0.122425	77.3	0.133767	77.3	0.121319	77.3	0.123534
77.4	0.12322	77.4	0.133853	77.4	0.121006	77.4	0.123128
77.5	0.122474	77.5	0.133711	77.5	0.120438	77.5	0.123409
77.6	0.121403	77.6	0.133981	77.6	0.120142	77.6	0.122888
77.7	0.120841	77.7	0.133918	77.7	0.119182	77.7	0.122992
77.8	0.120188	77.8	0.134061	77.8	0.118462	77.8	0.122964
77.9	0.120622	77.9	0.133962	77.9	0.118668	77.9	0.122254
78	0.119428	78	0.134158	78	0.118218	78	0.122247
78.1	0.118878	78.1	0.134543	78.1	0.118222	78.1	0.121547
78.2	0.118283	78.2	0.133376	78.2	0.118473	78.2	0.121086
78.3	0.119067	78.3	0.133009	78.3	0.120429	78.3	0.121213
78.4	0.118965	78.4	0.132387	78.4	0.120617	78.4	0.1216
78.5	0.11907	78.5	0.132692	78.5	0.121696	78.5	0.121731
78.6	0.118684	78.6	0.133024	78.6	0.121255	78.6	0.122802
78.7	0.118753	78.7	0.133855	78.7	0.121637	78.7	0.122801
78.8	0.11839	78.8	0.133732	78.8	0.121911	78.8	0.122227
78.9	0.118206	78.9	0.133601	78.9	0.120659	78.9	0.122361
79	0.118842	79	0.133832	79	0.120487	79	0.121476
79.1	0.119538	79.1	0.133725	79.1	0.121214	79.1	0.122034
79.2	0.119608	79.2	0.13402	79.2	0.120277	79.2	0.121746
79.3	0.119775	79.3	0.133464	79.3	0.120778	79.3	0.121722
79.4	0.119728	79.4	0.133679	79.4	0.121305	79.4	0.121739
79.5	0.120086	79.5	0.13398	79.5	0.122988	79.5	0.121674
79.6	0.121696	79.6	0.132889	79.6	0.12363	79.6	0.12105
79.7	0.122305	79.7	0.13279	79.7	0.124266	79.7	0.120872
79.8	0.122104	79.8	0.13249	79.8	0.124463	79.8	0.119825
79.9	0.122308	79.9	0.13281	79.9	0.124746	79.9	0.119887
80	0.122192	80	0.133539	80	0.124096	80	0.119225
80.1	0.121863	80.1	0.134353	80.1	0.124107	80.1	0.119537
80.2	0.122453	80.2	0.135237	80.2	0.124585	80.2	0.119308
80.3	0.123016	80.3	0.135144	80.3	0.123675	80.3	0.119549
80.4	0.123302	80.4	0.135012	80.4	0.123371	80.4	0.119894
80.5	0.123217	80.5	0.135631	80.5	0.122375	80.5	0.119951
80.6	0.12213	80.6	0.135797	80.6	0.121392	80.6	0.118796
80.7	0.12269	80.7	0.1347	80.7	0.121012	80.7	0.118766
80.8	0.120915	80.8	0.134052	80.8	0.120668	80.8	0.118612
80.9	0.120392	80.9	0.134694	80.9	0.120319	80.9	0.119171
81	0.120178	81	0.134113	81	0.120044	81	0.119545
81.1	0.119503	81.1	0.134267	81.1	0.119253	81.1	0.119614
81.2	0.118942	81.2	0.133998	81.2	0.119559	81.2	0.120257
81.3	0.11911	81.3	0.133509	81.3	0.11869	81.3	0.120772
81.4	0.118814	81.4	0.134306	81.4	0.118498	81.4	0.121156
81.5	0.119139	81.5	0.134735	81.5	0.118013	81.5	0.120578
81.6	0.119314	81.6	0.134704	81.6	0.118945	81.6	0.120956
81.7	0.118893	81.7	0.134425	81.7	0.118683	81.7	0.121317
81.8	0.118901	81.8	0.133893	81.8	0.118069	81.8	0.121814
81.9	0.118776	81.9	0.133573	81.9	0.117413	81.9	0.120899
82	0.119048	82	0.133264	82	0.117057	82	0.121819
82.1	0.118274	82.1	0.133072	82.1	0.117458	82.1	0.122114
82.2	0.11866	82.2	0.133249	82.2	0.1177	82.2	0.121216
82.3	0.118457	82.3	0.13278	82.3	0.117583	82.3	0.120606
82.4	0.118275	82.4	0.131965	82.4	0.11736	82.4	0.120308
82.5	0.118263	82.5	0.132311	82.5	0.117013	82.5	0.119118
82.6	0.117151	82.6	0.132332	82.6	0.116692	82.6	0.118854
82.7	0.117926	82.7	0.132156	82.7	0.117717	82.7	0.118393
82.8	0.118533	82.8	0.13162	82.8	0.118552	82.8	0.118612
82.9	0.119467	82.9	0.132203	82.9	0.119154	82.9	0.118595
83	0.119412	83	0.132695	83	0.119011	83	0.118328
83.1	0.119603	83.1	0.133037	83.1	0.118569	83.1	0.118066
83.2	0.118957	83.2	0.133448	83.2	0.118434	83.2	0.11724
83.3	0.117459	83.3	0.133204	83.3	0.118262	83.3	0.117161
83.4	0.1168	83.4	0.134137	83.4	0.118049	83.4	0.116278
83.5	0.116736	83.5	0.133533	83.5	0.117655	83.5	0.115205
83.6	0.11723	83.6	0.133048	83.6	0.116825	83.6	0.114715
83.7	0.117565	83.7	0.133133	83.7	0.116792	83.7	0.115237
83.8	0.118457	83.8	0.132755	83.8	0.116141	83.8	0.114476
83.9	0.11777	83.9	0.132028	83.9	0.117129	83.9	0.114654
84	0.117724	84	0.132755	84	0.117278	84	0.115182
84.1	0.116944	84.1	0.132734	84.1	0.117674	84.1	0.115363
84.2	0.117104	84.2	0.133498	84.2	0.116104	84.2	0.11575
84.3	0.117966	84.3	0.133523	84.3	0.116307	84.3	0.115941
84.4	0.119556	84.4	0.133302	84.4	0.117699	84.4	0.1169
84.5	0.120126	84.5	0.1332	84.5	0.118466	84.5	0.11802
84.6	0.12174	84.6	0.133016	84.6	0.118314	84.6	0.117677
84.7	0.120978	84.7	0.132918	84.7	0.118328	84.7	0.118255
84.8	0.120877	84.8	0.13303	84.8	0.117446	84.8	0.117926
84.9	0.120037	84.9	0.132832	84.9	0.117803	84.9	0.118612
85	0.120984	85	0.133359	85	0.117472	85	0.118854
85.1	0.120689	85.1	0.134393	85.1	0.117967	85.1	0.119252
85.2	0.121356	85.2	0.135079	85.2	0.118247	85.2	0.1207
85.3	0.121376	85.3	0.135332	85.3	0.118727	85.3	0.122744
85.4	0.122429	85.4	0.135041	85.4	0.12018	85.4	0.122228
85.5	0.122461	85.5	0.135918	85.5	0.121582	85.5	0.121983
85.6	0.123303	85.6	0.136745	85.6	0.122447	85.6	0.122685
85.7	0.124449	85.7	0.136831	85.7	0.125023	85.7	0.124215
85.8	0.126343	85.8	0.136694	85.8	0.126589	85.8	0.125101
85.9	0.126999	85.9	0.136284	85.9	0.127278	85.9	0.126076
86	0.126364	86	0.135909	86	0.127233	86	0.126562
86.1	0.125671	86.1	0.135526	86.1	0.126969	86.1	0.126174
86.2	0.124222	86.2	0.135625	86.2	0.127269	86.2	0.125811
86.3	0.124276	86.3	0.135568	86.3	0.127406	86.3	0.124718
86.4	0.124183	86.4	0.135521	86.4	0.127755	86.4	0.123715
86.5	0.124976	86.5	0.135527	86.5	0.127269	86.5	0.124461
86.6	0.124875	86.6	0.135415	86.6	0.126577	86.6	0.123774
86.7	0.125224	86.7	0.135325	86.7	0.125925	86.7	0.122651
86.8	0.124503	86.8	0.134761	86.8	0.125184	86.8	0.122604
86.9	0.123471	86.9	0.1351	86.9	0.124046	86.9	0.121601
87	0.121887	87	0.134245	87	0.123569	87	0.120595
87.1	0.120716	87.1	0.134174	87.1	0.122068	87.1	0.120575
87.2	0.1206	87.2	0.134133	87.2	0.120946	87.2	0.119626
87.3	0.119512	87.3	0.13368	87.3	0.119845	87.3	0.118579
87.4	0.118108	87.4	0.134279	87.4	0.119383	87.4	0.118434
87.5	0.117733	87.5	0.134981	87.5	0.118106	87.5	0.118075
87.6	0.117878	87.6	0.13541	87.6	0.117975	87.6	0.117574
87.7	0.118039	87.7	0.134812	87.7	0.117706	87.7	0.117327
87.8	0.118661	87.8	0.134053	87.8	0.117891	87.8	0.116223
87.9	0.118462	87.9	0.13362	87.9	0.117015	87.9	0.116013
88	0.118667	88	0.133696	88	0.117224	88	0.11564
88.1	0.118695	88.1	0.133505	88.1	0.117018	88.1	0.115967
88.2	0.11788	88.2	0.134151	88.2	0.116348	88.2	0.116403
88.3	0.118542	88.3	0.134435	88.3	0.118193	88.3	0.117399
88.4	0.119202	88.4	0.134358	88.4	0.119691	88.4	0.118096
88.5	0.119496	88.5	0.13469	88.5	0.119495	88.5	0.118922
88.6	0.119115	88.6	0.134732	88.6	0.119523	88.6	0.118796
88.7	0.119395	88.7	0.134832	88.7	0.120146	88.7	0.118491
88.8	0.120321	88.8	0.134497	88.8	0.120119	88.8	0.119495
88.9	0.12119	88.9	0.135225	88.9	0.121265	88.9	0.119694
89	0.121421	89	0.133956	89	0.121895	89	0.120421
89.1	0.121216	89.1	0.134163	89.1	0.122622	89.1	0.120285
89.2	0.121532	89.2	0.134161	89.2	0.123201	89.2	0.12073
89.3	0.121309	89.3	0.133993	89.3	0.122577	89.3	0.120684
89.4	0.122308	89.4	0.134502	89.4	0.122002	89.4	0.120445
89.5	0.123683	89.5	0.134144	89.5	0.122387	89.5	0.12148
89.6	0.12357	89.6	0.134181	89.6	0.122045	89.6	0.122275
89.7	0.12345	89.7	0.134308	89.7	0.122285	89.7	0.122135
89.8	0.123978	89.8	0.133316	89.8	0.122205	89.8	0.12412
89.9	0.122795	89.9	0.133439	89.9	0.122522	89.9	0.123716
90	0.12338	90	0.133871	90	0.123117	90	0.124184
90.1	0.122993	90.1	0.133819	90.1	0.123808	90.1	0.123062
90.2	0.122817	90.2	0.133748	90.2	0.125237	90.2	0.12296
90.3	0.122867	90.3	0.132837	90.3	0.124506	90.3	0.123555
90.4	0.123694	90.4	0.132746	90.4	0.124204	90.4	0.123895
90.5	0.122922	90.5	0.132456	90.5	0.123805	90.5	0.124129
90.6	0.122541	90.6	0.13292	90.6	0.12348	90.6	0.123023
90.7	0.122974	90.7	0.133067	90.7	0.123931	90.7	0.122961
90.8	0.123445	90.8	0.132936	90.8	0.122495	90.8	0.123089
90.9	0.124014	90.9	0.133385	90.9	0.122792	90.9	0.122526
91	0.123567	91	0.133675	91	0.121491	91	0.121081
91.1	0.122952	91.1	0.133263	91.1	0.120528	91.1	0.119929
91.2	0.123331	91.2	0.133206	91.2	0.120424	91.2	0.11956
91.3	0.122822	91.3	0.133808	91.3	0.119829	91.3	0.119431
91.4	0.12313	91.4	0.134492	91.4	0.119085	91.4	0.119122
91.5	0.123837	91.5	0.134666	91.5	0.118873	91.5	0.118997
91.6	0.123065	91.6	0.13463	91.6	0.118573	91.6	0.118706
91.7	0.122097	91.7	0.135154	91.7	0.118576	91.7	0.1185
91.8	0.121677	91.8	0.135042	91.8	0.119668	91.8	0.118811
91.9	0.122201	91.9	0.134312	91.9	0.119206	91.9	0.119111
92	0.121435	92	0.134703	92	0.118433	92	0.119368
92.1	0.121125	92.1	0.134647	92.1	0.118165	92.1	0.118961
92.2	0.121251	92.2	0.135175	92.2	0.119373	92.2	0.117658
92.3	0.120756	92.3	0.134512	92.3	0.119198	92.3	0.117362
92.4	0.120359	92.4	0.134774	92.4	0.119335	92.4	0.118352
92.5	0.120516	92.5	0.135409	92.5	0.119164	92.5	0.118469
92.6	0.120176	92.6	0.136143	92.6	0.118722	92.6	0.117923
92.7	0.119825	92.7	0.137386	92.7	0.118441	92.7	0.117884
92.8	0.118645	92.8	0.136325	92.8	0.118298	92.8	0.117682
92.9	0.117946	92.9	0.136078	92.9	0.117796	92.9	0.11794
93	0.116888	93	0.135245	93	0.116797	93	0.117479
93.1	0.117109	93.1	0.134205	93.1	0.115768	93.1	0.116764
93.2	0.116024	93.2	0.133883	93.2	0.115597	93.2	0.116206
93.3	0.115862	93.3	0.133323	93.3	0.114374	93.3	0.116522
93.4	0.115283	93.4	0.132758	93.4	0.11388	93.4	0.11718
93.5	0.115317	93.5	0.13274	93.5	0.11375	93.5	0.116468
93.6	0.11563	93.6	0.132985	93.6	0.114718	93.6	0.115436
93.7	0.11636	93.7	0.133033	93.7	0.114792	93.7	0.11457
93.8	0.115849	93.8	0.133655	93.8	0.115492	93.8	0.114641
93.9	0.115708	93.9	0.133382	93.9	0.115778	93.9	0.114566
94	0.11588	94	0.133854	94	0.1148	94	0.115158
94.1	0.115988	94.1	0.133396	94.1	0.114613	94.1	0.115842
94.2	0.116031	94.2	0.133053	94.2	0.114735	94.2	0.115417
94.3	0.117446	94.3	0.133237	94.3	0.116518	94.3	0.114759
94.4	0.11746	94.4	0.133463	94.4	0.115755	94.4	0.114727
94.5	0.118285	94.5	0.132454	94.5	0.115663	94.5	0.114466
94.6	0.118772	94.6	0.131156	94.6	0.116111	94.6	0.114833
94.7	0.118087	94.7	0.130059	94.7	0.116749	94.7	0.114636
94.8	0.118189	94.8	0.129488	94.8	0.116426	94.8	0.114917
94.9	0.117204	94.9	0.130351	94.9	0.116254	94.9	0.115412
95	0.116576	95	0.130297	95	0.116248	95	0.115154
95.1	0.116327	95.1	0.130217	95.1	0.117359	95.1	0.114864
95.2	0.116108	95.2	0.130291	95.2	0.116398	95.2	0.115618
95.3	0.116187	95.3	0.129515	95.3	0.115919	95.3	0.116168
95.4	0.116203	95.4	0.129457	95.4	0.116149	95.4	0.116204
95.5	0.116577	95.5	0.131446	95.5	0.116219	95.5	0.117117
95.6	0.117889	95.6	0.133033	95.6	0.116313	95.6	0.116914
95.7	0.117865	95.7	0.134715	95.7	0.116871	95.7	0.11793
95.8	0.118248	95.8	0.136025	95.8	0.11733	95.8	0.118471
95.9	0.117787	95.9	0.137144	95.9	0.117353	95.9	0.118915
96	0.117196	96	0.137453	96	0.116725	96	0.119225
96.1	0.117027	96.1	0.137282	96.1	0.116357	96.1	0.119965
96.2	0.117337	96.2	0.13699	96.2	0.117218	96.2	0.120007
96.3	0.117802	96.3	0.136277	96.3	0.1172	96.3	0.119672
96.4	0.117743	96.4	0.135946	96.4	0.117381	96.4	0.119937
96.5	0.117791	96.5	0.135344	96.5	0.116939	96.5	0.119982
96.6	0.117983	96.6	0.135237	96.6	0.117089	96.6	0.120188
96.7	0.116921	96.7	0.134835	96.7	0.116287	96.7	0.119682
96.8	0.116955	96.8	0.134906	96.8	0.116197	96.8	0.119111
96.9	0.116128	96.9	0.133824	96.9	0.116053	96.9	0.119019
97	0.115801	97	0.132897	97	0.115401	97	0.117537
97.1	0.114685	97.1	0.132267	97.1	0.114827	97.1	0.116742
97.2	0.113992	97.2	0.13211	97.2	0.113641	97.2	0.116057
97.3	0.11325	97.3	0.131882	97.3	0.113881	97.3	0.115294
97.4	0.112556	97.4	0.131713	97.4	0.112885	97.4	0.11455
97.5	0.112189	97.5	0.130805	97.5	0.111911	97.5	0.113606
97.6	0.112411	97.6	0.130586	97.6	0.111261	97.6	0.112731
97.7	0.111837	97.7	0.130997	97.7	0.110703	97.7	0.11212
97.8	0.110789	97.8	0.130691	97.8	0.109751	97.8	0.111726
97.9	0.110739	97.9	0.13028	97.9	0.109245	97.9	0.110316
98	0.109933	98	0.129629	98	0.108542	98	0.109997
98.1	0.10986	98.1	0.129168	98.1	0.108786	98.1	0.10946
98.2	0.110382	98.2	0.129083	98.2	0.108764	98.2	0.109454
98.3	0.109901	98.3	0.1291	98.3	0.107895	98.3	0.108671
98.4	0.109108	98.4	0.129658	98.4	0.107425	98.4	0.108045
98.5	0.108945	98.5	0.129561	98.5	0.106942	98.5	0.107452
98.6	0.108875	98.6	0.130001	98.6	0.107438	98.6	0.107111
98.7	0.109129	98.7	0.131349	98.7	0.108324	98.7	0.107907
98.8	0.108763	98.8	0.132533	98.8	0.109444	98.8	0.108329
98.9	0.109218	98.9	0.132495	98.9	0.109658	98.9	0.108916
99	0.108894	99	0.131904	99	0.109446	99	0.10993
99.1	0.108494	99.1	0.131581	99.1	0.109821	99.1	0.109774
99.2	0.108656	99.2	0.130878	99.2	0.109158	99.2	0.110219
99.3	0.10856	99.3	0.131161	99.3	0.110868	99.3	0.110915
99.4	0.108937	99.4	0.130744	99.4	0.110408	99.4	0.110624
99.5	0.108252	99.5	0.131258	99.5	0.11072	99.5	0.110757
99.6	0.10843	99.6	0.131238	99.6	0.111565	99.6	0.110324
99.7	0.10752	99.7	0.130623	99.7	0.111296	99.7	0.110949
99.8	0.106661	99.8	0.13002	99.8	0.110675	99.8	0.110404
99.9	0.106403	99.9	0.12978	99.9	0.110302	99.9	0.109943
100	0.107354	100	0.1294	100	0.109496	100	0.110159
100.1	0.107559	100.1	0.12894	100.1	0.108678	100.1	0.109931
100.2	0.107503	100.2	0.12876	100.2	0.108468	100.2	0.109462
100.3	0.108093	100.3	0.127776	100.3	0.109703	100.3	0.110307
100.4	0.108633	100.4	0.127688	100.4	0.109042	100.4	0.11017
100.5	0.109151	100.5	0.128741	100.5	0.108922	100.5	0.109258
100.6	0.10868	100.6	0.128878	100.6	0.108656	100.6	0.109818
100.7	0.108602	100.7	0.128824	100.7	0.107789	100.7	0.110092
100.8	0.108057	100.8	0.128607	100.8	0.107023	100.8	0.109997
100.9	0.107586	100.9	0.129047	100.9	0.107314	100.9	0.109115
101	0.107717	101	0.129874	101	0.107365	101	0.107868
101.1	0.107871	101.1	0.129494	101.1	0.106632	101.1	0.107417
101.2	0.106791	101.2	0.130014	101.2	0.106014	101.2	0.107259
101.3	0.106944	101.3	0.129857	101.3	0.105009	101.3	0.106682
101.4	0.106503	101.4	0.130104	101.4	0.106676	101.4	0.106152
101.5	0.107143	101.5	0.130255	101.5	0.106519	101.5	0.105666
101.6	0.108096	101.6	0.13082	101.6	0.106617	101.6	0.106333
101.7	0.109751	101.7	0.131634	101.7	0.106711	101.7	0.106603
101.8	0.110487	101.8	0.13157	101.8	0.107813	101.8	0.107678
101.9	0.110757	101.9	0.13162	101.9	0.108646	101.9	0.108788
102	0.109978	102	0.132243	102	0.109329	102	0.109739
102.1	0.10979	102.1	0.13185	102.1	0.110008	102.1	0.109291
102.2	0.111212	102.2	0.130917	102.2	0.111129	102.2	0.110231
102.3	0.111545	102.3	0.13095	102.3	0.111611	102.3	0.110287
102.4	0.111488	102.4	0.13024	102.4	0.112209	102.4	0.111009
102.5	0.112708	102.5	0.130119	102.5	0.113344	102.5	0.112445
102.6	0.112933	102.6	0.129373	102.6	0.113504	102.6	0.112737
102.7	0.113142	102.7	0.128972	102.7	0.115072	102.7	0.113153
102.8	0.111961	102.8	0.128443	102.8	0.115733	102.8	0.113795
102.9	0.113475	102.9	0.128547	102.9	0.11523	102.9	0.114604
103	0.113917	103	0.128294	103	0.114877	103	0.114107
103.1	0.113109	103.1	0.128257	103.1	0.11435	103.1	0.113391
103.2	0.113675	103.2	0.128588	103.2	0.113266	103.2	0.114416
103.3	0.113396	103.3	0.128977	103.3	0.114293	103.3	0.1146
103.4	0.113541	103.4	0.130211	103.4	0.114292	103.4	0.115451
103.5	0.113576	103.5	0.130294	103.5	0.113609	103.5	0.115338
103.6	0.113495	103.6	0.13102	103.6	0.114097	103.6	0.115536
103.7	0.113101	103.7	0.13192	103.7	0.113761	103.7	0.114882
103.8	0.113206	103.8	0.132501	103.8	0.112761	103.8	0.115021
103.9	0.112641	103.9	0.133333	103.9	0.112727	103.9	0.113943
104	0.112621	104	0.13427	104	0.112197	104	0.113017
104.1	0.112829	104.1	0.133702	104.1	0.112264	104.1	0.113063
104.2	0.112524	104.2	0.133112	104.2	0.113078	104.2	0.113905
104.3	0.112655	104.3	0.133395	104.3	0.112121	104.3	0.112946
104.4	0.11232	104.4	0.133409	104.4	0.112003	104.4	0.113187
104.5	0.112517	104.5	0.132694	104.5	0.110878	104.5	0.112668
104.6	0.1122	104.6	0.133218	104.6	0.111017	104.6	0.111714
104.7	0.112332	104.7	0.132825	104.7	0.110133	104.7	0.11109
104.8	0.112651	104.8	0.133086	104.8	0.110368	104.8	0.110475
104.9	0.112599	104.9	0.133121	104.9	0.109387	104.9	0.110064
105	0.112774	105	0.132977	105	0.109379	105	0.109796
105.1	0.111867	105.1	0.133443	105.1	0.109227	105.1	0.108928
105.2	0.110599	105.2	0.132676	105.2	0.108241	105.2	0.109005
105.3	0.110649	105.3	0.132381	105.3	0.108261	105.3	0.109842
105.4	0.111578	105.4	0.131808	105.4	0.109905	105.4	0.109093
105.5	0.111173	105.5	0.13083	105.5	0.109998	105.5	0.108944
105.6	0.111582	105.6	0.13016	105.6	0.110746	105.6	0.108899
105.7	0.112284	105.7	0.129083	105.7	0.110275	105.7	0.109411
105.8	0.112874	105.8	0.128795	105.8	0.110091	105.8	0.109236
105.9	0.112615	105.9	0.129313	105.9	0.111623	105.9	0.110172
106	0.113071	106	0.128803	106	0.112667	106	0.11096
106.1	0.113525	106.1	0.129149	106.1	0.113053	106.1	0.111358
106.2	0.113059	106.2	0.128373	106.2	0.114477	106.2	0.112558
106.3	0.112949	106.3	0.129541	106.3	0.11528	106.3	0.113794
106.4	0.113726	106.4	0.129994	106.4	0.114897	106.4	0.114359
106.5	0.114047	106.5	0.130365	106.5	0.1147	106.5	0.115517
106.6	0.114341	106.6	0.130272	106.6	0.115026	106.6	0.11537
106.7	0.114368	106.7	0.13103	106.7	0.114898	106.7	0.115618
106.8	0.114961	106.8	0.131179	106.8	0.115172	106.8	0.116214
106.9	0.115131	106.9	0.131313	106.9	0.114924	106.9	0.116293
107	0.114718	107	0.130914	107	0.113758	107	0.116353
107.1	0.113133	107.1	0.130148	107.1	0.11317	107.1	0.114989
107.2	0.112342	107.2	0.130392	107.2	0.112883	107.2	0.113727
107.3	0.112072	107.3	0.130459	107.3	0.11251	107.3	0.11262
107.4	0.110957	107.4	0.130307	107.4	0.112824	107.4	0.11104
107.5	0.109923	107.5	0.130625	107.5	0.112738	107.5	0.109691
107.6	0.11004	107.6	0.130838	107.6	0.112784	107.6	0.109218
107.7	0.108637	107.7	0.131348	107.7	0.113215	107.7	0.11028
107.8	0.109433	107.8	0.131459	107.8	0.113306	107.8	0.10983
107.9	0.109605	107.9	0.131657	107.9	0.112867	107.9	0.109541
108	0.109897	108	0.131574	108	0.112665	108	0.110195
108.1	0.109966	108.1	0.130857	108.1	0.112246	108.1	0.109638
108.2	0.10888	108.2	0.130906	108.2	0.111688	108.2	0.109363
108.3	0.108978	108.3	0.131012	108.3	0.111632	108.3	0.109469
108.4	0.108466	108.4	0.130673	108.4	0.111277	108.4	0.110008
108.5	0.109021	108.5	0.13085	108.5	0.111702	108.5	0.11106
108.6	0.110473	108.6	0.130555	108.6	0.111546	108.6	0.110505
108.7	0.111953	108.7	0.131518	108.7	0.112491	108.7	0.109965
108.8	0.112116	108.8	0.131953	108.8	0.112255	108.8	0.110133
108.9	0.112619	108.9	0.133344	108.9	0.112906	108.9	0.110767
109	0.112988	109	0.13419	109	0.112943	109	0.111307
109.1	0.113031	109.1	0.133987	109.1	0.113301	109.1	0.111286
109.2	0.112741	109.2	0.134319	109.2	0.112694	109.2	0.111116
109.3	0.112416	109.3	0.134415	109.3	0.112561	109.3	0.111324
109.4	0.113489	109.4	0.133526	109.4	0.111549	109.4	0.112328
109.5	0.113814	109.5	0.133361	109.5	0.112473	109.5	0.112444
109.6	0.113208	109.6	0.132414	109.6	0.112493	109.6	0.112404
109.7	0.112541	109.7	0.132472	109.7	0.112498	109.7	0.113208
109.8	0.112661	109.8	0.132096	109.8	0.113491	109.8	0.113932
109.9	0.112171	109.9	0.132829	109.9	0.113061	109.9	0.11289
110	0.112386	110	0.132124	110	0.1127	110	0.113208
110.1	0.112676	110.1	0.13264	110.1	0.114123	110.1	0.113658
110.2	0.112595	110.2	0.132911	110.2	0.114754	110.2	0.114678
110.3	0.112408	110.3	0.132687	110.3	0.113978	110.3	0.114593
110.4	0.111896	110.4	0.132369	110.4	0.114411	110.4	0.115518
110.5	0.111693	110.5	0.132005	110.5	0.114293	110.5	0.115996
110.6	0.112874	110.6	0.131403	110.6	0.11535	110.6	0.115946
110.7	0.11352	110.7	0.131369	110.7	0.11488	110.7	0.116557
110.8	0.114919	110.8	0.130926	110.8	0.115446	110.8	0.117174
110.9	0.114926	110.9	0.131029	110.9	0.114905	110.9	0.116452
111	0.115307	111	0.130997	111	0.114793	111	0.116406
111.1	0.115002	111.1	0.131537	111.1	0.115569	111.1	0.116092
111.2	0.115725	111.2	0.131435	111.2	0.115795	111.2	0.114911
111.3	0.115966	111.3	0.131922	111.3	0.116545	111.3	0.11528
111.4	0.11567	111.4	0.13189	111.4	0.115329	111.4	0.114685
111.5	0.115698	111.5	0.132397	111.5	0.114783	111.5	0.11441
111.6	0.115669	111.6	0.133111	111.6	0.114477	111.6	0.113603
111.7	0.115423	111.7	0.13314	111.7	0.11448	111.7	0.113199
111.8	0.11526	111.8	0.133272	111.8	0.113714	111.8	0.112625
111.9	0.114019	111.9	0.133162	111.9	0.113078	111.9	0.111675
112	0.113248	112	0.133494	112	0.112481	112	0.11083
112.1	0.112557	112.1	0.133082	112.1	0.112092	112.1	0.110263
112.2	0.11212	112.2	0.13314	112.2	0.112749	112.2	0.109776
112.3	0.111048	112.3	0.13292	112.3	0.112222	112.3	0.109063
112.4	0.11082	112.4	0.13328	112.4	0.111824	112.4	0.108715
112.5	0.110067	112.5	0.133688	112.5	0.112322	112.5	0.107569
112.6	0.10991	112.6	0.13371	112.6	0.11282	112.6	0.107549
112.7	0.109581	112.7	0.132568	112.7	0.112512	112.7	0.107517
112.8	0.109534	112.8	0.131965	112.8	0.11327	112.8	0.108261
112.9	0.110565	112.9	0.132018	112.9	0.112191	112.9	0.108871
113	0.109622	113	0.132008	113	0.111422	113	0.108617
113.1	0.108862	113.1	0.131519	113.1	0.110756	113.1	0.108927
113.2	0.109591	113.2	0.131699	113.2	0.109567	113.2	0.109583
113.3	0.110234	113.3	0.13265	113.3	0.108662	113.3	0.10964
113.4	0.110523	113.4	0.132672	113.4	0.108468	113.4	0.110988
113.5	0.110343	113.5	0.132594	113.5	0.108139	113.5	0.11137
113.6	0.110006	113.6	0.132637	113.6	0.107038	113.6	0.11173
113.7	0.110615	113.7	0.133217	113.7	0.107627	113.7	0.111502
113.8	0.11139	113.8	0.132556	113.8	0.108058	113.8	0.111116
113.9	0.111584	113.9	0.133149	113.9	0.108792	113.9	0.112589
114	0.112236	114	0.133128	114	0.109178	114	0.112851
114.1	0.113122	114.1	0.133146	114.1	0.10862	114.1	0.113783
114.2	0.113432	114.2	0.133209	114.2	0.109599	114.2	0.114377
114.3	0.114158	114.3	0.133869	114.3	0.110313	114.3	0.11468
114.4	0.114632	114.4	0.133542	114.4	0.11059	114.4	0.113862
114.5	0.11494	114.5	0.133339	114.5	0.110839	114.5	0.114084
114.6	0.115036	114.6	0.133194	114.6	0.111979	114.6	0.114536
114.7	0.115383	114.7	0.133201	114.7	0.112535	114.7	0.113921
114.8	0.115904	114.8	0.132553	114.8	0.112371	114.8	0.113335
114.9	0.115489	114.9	0.133194	114.9	0.112605	114.9	0.114206
115	0.11499	115	0.132962	115	0.112626	115	0.115261
115.1	0.113742	115.1	0.132678	115.1	0.112391	115.1	0.11443
115.2	0.113437	115.2	0.132587	115.2	0.112295	115.2	0.113991
115.3	0.114021	115.3	0.133055	115.3	0.112099	115.3	0.113886
115.4	0.113958	115.4	0.133003	115.4	0.111996	115.4	0.113852
115.5	0.113793	115.5	0.133006	115.5	0.112666	115.5	0.113527
115.6	0.112718	115.6	0.133017	115.6	0.111954	115.6	0.113333
115.7	0.11137	115.7	0.133013	115.7	0.11148	115.7	0.112168
115.8	0.111489	115.8	0.132745	115.8	0.112285	115.8	0.111579
115.9	0.111086	115.9	0.133114	115.9	0.111842	115.9	0.111996
116	0.11114	116	0.13216	116	0.11137	116	0.111168
116.1	0.11047	116.1	0.131549	116.1	0.110482	116.1	0.110531
116.2	0.109903	116.2	0.131721	116.2	0.110044	116.2	0.110208
116.3	0.108721	116.3	0.131828	116.3	0.109171	116.3	0.11002
116.4	0.107849	116.4	0.131407	116.4	0.109663	116.4	0.10995
116.5	0.107545	116.5	0.131855	116.5	0.109558	116.5	0.108745
116.6	0.10708	116.6	0.131621	116.6	0.109494	116.6	0.108057
116.7	0.10719	116.7	0.131681	116.7	0.109138	116.7	0.10666
116.8	0.107759	116.8	0.13184	116.8	0.108962	116.8	0.106536
116.9	0.107076	116.9	0.13126	116.9	0.108149	116.9	0.107083
117	0.107518	117	0.131212	117	0.107979	117	0.10709
117.1	0.1085	117.1	0.131768	117.1	0.107703	117.1	0.108183
117.2	0.108546	117.2	0.131754	117.2	0.108622	117.2	0.108189
117.3	0.109409	117.3	0.132111	117.3	0.108466	117.3	0.108445
117.4	0.110392	117.4	0.133765	117.4	0.108898	117.4	0.109261
117.5	0.110593	117.5	0.134591	117.5	0.109287	117.5	0.110284
117.6	0.110104	117.6	0.135169	117.6	0.110541	117.6	0.110732
117.7	0.111139	117.7	0.134925	117.7	0.111883	117.7	0.111291
117.8	0.112232	117.8	0.13503	117.8	0.112019	117.8	0.112153
117.9	0.113704	117.9	0.13516	117.9	0.112632	117.9	0.113278
118	0.115151	118	0.135693	118	0.114518	118	0.113458
118.1	0.114841	118.1	0.135951	118.1	0.115188	118.1	0.114784
118.2	0.116837	118.2	0.135712	118.2	0.115291	118.2	0.116422
118.3	0.118814	118.3	0.135772	118.3	0.115959	118.3	0.117588
118.4	0.120445	118.4	0.136021	118.4	0.117142	118.4	0.119377
118.5	0.120086	118.5	0.135983	118.5	0.117862	118.5	0.118961
118.6	0.120058	118.6	0.136635	118.6	0.118891	118.6	0.11928
118.7	0.11923	118.7	0.135512	118.7	0.11962	118.7	0.119754
118.8	0.118829	118.8	0.135684	118.8	0.119152	118.8	0.118785
118.9	0.118814	118.9	0.135173	118.9	0.118888	118.9	0.118244
119	0.120147	119	0.135099	119	0.118934	119	0.119157
119.1	0.120509	119.1	0.134471	119.1	0.118248	119.1	0.119368
119.2	0.120138	119.2	0.13463	119.2	0.118899	119.2	0.119655
119.3	0.119713	119.3	0.134665	119.3	0.118215	119.3	0.118886
119.4	0.118481	119.4	0.13518	119.4	0.118064	119.4	0.118823
119.5	0.117761	119.5	0.134174	119.5	0.117387	119.5	0.118448
119.6	0.11682	119.6	0.134031	119.6	0.117061	119.6	0.117706
119.7	0.117366	119.7	0.134532	119.7	0.116047	119.7	0.11731
119.8	0.116941	119.8	0.133658	119.8	0.115082	119.8	0.116796
119.9	0.115916	119.9	0.133626	119.9	0.115242	119.9	0.117128
120	0.115985	120	0.133168	120	0.114941	120	0.116185
120.1	0.11559	120.1	0.132855	120.1	0.114952	120.1	0.115629
120.2	0.115573	120.2	0.132606	120.2	0.115494	120.2	0.115682
120.3	0.115558	120.3	0.133278	120.3	0.114407	120.3	0.115227
120.4	0.11624	120.4	0.134127	120.4	0.114787	120.4	0.116044
120.5	0.116912	120.5	0.135092	120.5	0.115272	120.5	0.116172
120.6	0.117218	120.6	0.13477	120.6	0.115461	120.6	0.116029
120.7	0.117315	120.7	0.135705	120.7	0.115255	120.7	0.115533
120.8	0.116229	120.8	0.135198	120.8	0.114738	120.8	0.115751
120.9	0.11571	120.9	0.135292	120.9	0.114503	120.9	0.114684
121	0.115067	121	0.135294	121	0.114581	121	0.113967
121.1	0.114678	121.1	0.135474	121.1	0.115215	121.1	0.1132
121.2	0.114207	121.2	0.135266	121.2	0.115998	121.2	0.113568
121.3	0.114231	121.3	0.135118	121.3	0.115829	121.3	0.113594
121.4	0.114627	121.4	0.135052	121.4	0.11551	121.4	0.112971
121.5	0.114609	121.5	0.135013	121.5	0.114605	121.5	0.112618
121.6	0.113795	121.6	0.134695	121.6	0.114109	121.6	0.111846
121.7	0.11306	121.7	0.134328	121.7	0.114566	121.7	0.110823
121.8	0.113054	121.8	0.133987	121.8	0.114071	121.8	0.111055
121.9	0.112401	121.9	0.133506	121.9	0.11375	121.9	0.111367
122	0.113146	122	0.132962	122	0.113264	122	0.110695
122.1	0.113183	122.1	0.132331	122.1	0.113046	122.1	0.112118
122.2	0.113754	122.2	0.132268	122.2	0.11306	122.2	0.112384
122.3	0.113233	122.3	0.131664	122.3	0.112833	122.3	0.113158
122.4	0.113103	122.4	0.131871	122.4	0.113104	122.4	0.113438
122.5	0.113112	122.5	0.131183	122.5	0.112788	122.5	0.113758
122.6	0.112711	122.6	0.130678	122.6	0.11248	122.6	0.114134
122.7	0.112163	122.7	0.13012	122.7	0.111581	122.7	0.113492
122.8	0.111797	122.8	0.130142	122.8	0.111078	122.8	0.112241
122.9	0.11087	122.9	0.129992	122.9	0.110355	122.9	0.113117
123	0.110528	123	0.129229	123	0.110794	123	0.112733
123.1	0.109936	123.1	0.12935	123.1	0.110985	123.1	0.112241
123.2	0.11035	123.2	0.1293	123.2	0.111037	123.2	0.112647
123.3	0.110065	123.3	0.12986	123.3	0.111259	123.3	0.112208
123.4	0.109092	123.4	0.131006	123.4	0.110691	123.4	0.112496
123.5	0.108867	123.5	0.130914	123.5	0.110096	123.5	0.112684
123.6	0.109279	123.6	0.132089	123.6	0.109903	123.6	0.1121
123.7	0.10965	123.7	0.133074	123.7	0.108176	123.7	0.110894
123.8	0.109283	123.8	0.133811	123.8	0.107835	123.8	0.110893
123.9	0.108351	123.9	0.133993	123.9	0.106774	123.9	0.110393
124	0.108139	124	0.134188	124	0.107076	124	0.110592
124.1	0.107629	124.1	0.134911	124.1	0.106883	124.1	0.10986
124.2	0.106871	124.2	0.134426	124.2	0.10718	124.2	0.108992
124.3	0.106688	124.3	0.134327	124.3	0.107165	124.3	0.108578
124.4	0.107521	124.4	0.134278	124.4	0.107873	124.4	0.108293
124.5	0.107443	124.5	0.134106	124.5	0.108275	124.5	0.107331
124.6	0.108031	124.6	0.133589	124.6	0.10857	124.6	0.107819
124.7	0.108606	124.7	0.133152	124.7	0.109292	124.7	0.107283
124.8	0.10969	124.8	0.132997	124.8	0.110323	124.8	0.107269
124.9	0.110107	124.9	0.133071	124.9	0.110838	124.9	0.108925
125	0.11074	125	0.132979	125	0.111402	125	0.10855
125.1	0.110722	125.1	0.132484	125.1	0.110836	125.1	0.108159
125.2	0.10931	125.2	0.13199	125.2	0.111419	125.2	0.110218
125.3	0.109327	125.3	0.132474	125.3	0.111736	125.3	0.109334
125.4	0.110405	125.4	0.132817	125.4	0.112076	125.4	0.10915
125.5	0.109736	125.5	0.13257	125.5	0.112205	125.5	0.109166
125.6	0.110658	125.6	0.132946	125.6	0.112246	125.6	0.109129
125.7	0.110194	125.7	0.132512	125.7	0.112188	125.7	0.108987
125.8	0.110142	125.8	0.131905	125.8	0.111802	125.8	0.109912
125.9	0.111289	125.9	0.131168	125.9	0.112859	125.9	0.111175
126	0.111114	126	0.130514	126	0.112393	126	0.110959
126.1	0.110424	126.1	0.130278	126.1	0.112093	126.1	0.11139
126.2	0.110957	126.2	0.130527	126.2	0.112419	126.2	0.111438
126.3	0.111805	126.3	0.130123	126.3	0.111874	126.3	0.111383
126.4	0.111899	126.4	0.130069	126.4	0.11164	126.4	0.111389
126.5	0.111159	126.5	0.130142	126.5	0.111289	126.5	0.111798
126.6	0.110781	126.6	0.129995	126.6	0.110192	126.6	0.111993
126.7	0.109952	126.7	0.130419	126.7	0.11075	126.7	0.111934
126.8	0.108853	126.8	0.130444	126.8	0.109734	126.8	0.111456
126.9	0.108718	126.9	0.13163	126.9	0.108592	126.9	0.111014
127	0.108662	127	0.132315	127	0.108278	127	0.110721
127.1	0.108083	127.1	0.133016	127.1	0.10759	127.1	0.109736
127.2	0.107316	127.2	0.133326	127.2	0.106627	127.2	0.109568
127.3	0.107034	127.3	0.133822	127.3	0.106086	127.3	0.109001
127.4	0.107484	127.4	0.133547	127.4	0.10558	127.4	0.108937
127.5	0.106614	127.5	0.133155	127.5	0.105507	127.5	0.108188
127.6	0.105239	127.6	0.132381	127.6	0.104756	127.6	0.106447
127.7	0.104681	127.7	0.131383	127.7	0.104069	127.7	0.106538
127.8	0.105216	127.8	0.130984	127.8	0.103589	127.8	0.105735
127.9	0.104912	127.9	0.130929	127.9	0.103454	127.9	0.105136
128	0.104546	128	0.13082	128	0.10351	128	0.105325
128.1	0.104253	128.1	0.131064	128.1	0.105209	128.1	0.104837
128.2	0.104148	128.2	0.131652	128.2	0.10503	128.2	0.104734
128.3	0.105533	128.3	0.131808	128.3	0.105071	128.3	0.104904
128.4	0.107652	128.4	0.132023	128.4	0.107057	128.4	0.10451
128.5	0.108674	128.5	0.131257	128.5	0.109104	128.5	0.105473
128.6	0.109018	128.6	0.130844	128.6	0.109353	128.6	0.105766
128.7	0.110445	128.7	0.130408	128.7	0.109783	128.7	0.107257
128.8	0.111179	128.8	0.130305	128.8	0.110802	128.8	0.108462
128.9	0.111153	128.9	0.129809	128.9	0.111166	128.9	0.109756
129	0.111645	129	0.13031	129	0.1116	129	0.110115
129.1	0.112552	129.1	0.129667	129.1	0.111324	129.1	0.111126
129.2	0.113187	129.2	0.130395	129.2	0.111273	129.2	0.110715
129.3	0.113467	129.3	0.131752	129.3	0.11136	129.3	0.111181
129.4	0.113299	129.4	0.131634	129.4	0.112163	129.4	0.111789
129.5	0.113072	129.5	0.131361	129.5	0.112297	129.5	0.112097
129.6	0.112343	129.6	0.131642	129.6	0.112042	129.6	0.112178
129.7	0.114094	129.7	0.131576	129.7	0.1118	129.7	0.11215
129.8	0.114232	129.8	0.132217	129.8	0.11122	129.8	0.11176
129.9	0.113971	129.9	0.133099	129.9	0.111379	129.9	0.111226
130	0.113808	130	0.134201	130	0.110901	130	0.110396
130.1	0.114214	130.1	0.134741	130.1	0.110777	130.1	0.111204
130.2	0.113766	130.2	0.134274	130.2	0.111686	130.2	0.110441
130.3	0.112743	130.3	0.135092	130.3	0.111685	130.3	0.110274
130.4	0.111692	130.4	0.133962	130.4	0.111513	130.4	0.110568
130.5	0.112112	130.5	0.132802	130.5	0.111444	130.5	0.109239
130.6	0.111348	130.6	0.1326	130.6	0.111461	130.6	0.108875
130.7	0.110571	130.7	0.132261	130.7	0.110757	130.7	0.108389
130.8	0.109718	130.8	0.131935	130.8	0.109839	130.8	0.107574
130.9	0.110679	130.9	0.133108	130.9	0.109411	130.9	0.107168
131	0.109816	131	0.133407	131	0.109194	131	0.107173
131.1	0.109271	131.1	0.13289	131.1	0.108297	131.1	0.106633
131.2	0.108823	131.2	0.13261	131.2	0.107223	131.2	0.106871
131.3	0.107957	131.3	0.133556	131.3	0.106267	131.3	0.107436
131.4	0.107868	131.4	0.133403	131.4	0.106048	131.4	0.107359
131.5	0.108515	131.5	0.133266	131.5	0.106862	131.5	0.108238
131.6	0.108395	131.6	0.132475	131.6	0.108146	131.6	0.108718
131.7	0.108739	131.7	0.132498	131.7	0.108023	131.7	0.108875
131.8	0.108499	131.8	0.132709	131.8	0.108222	131.8	0.110111
131.9	0.108888	131.9	0.132152	131.9	0.108731	131.9	0.11023
132	0.109348	132	0.132665	132	0.10908	132	0.111639
132.1	0.110691	132.1	0.132752	132.1	0.108602	132.1	0.111727
132.2	0.111258	132.2	0.13379	132.2	0.109469	132.2	0.112997
132.3	0.11112	132.3	0.134642	132.3	0.111637	132.3	0.114298
132.4	0.112019	132.4	0.134484	132.4	0.112967	132.4	0.114963
132.5	0.113371	132.5	0.13495	132.5	0.113933	132.5	0.115355
132.6	0.114288	132.6	0.1349	132.6	0.114745	132.6	0.115139
132.7	0.115564	132.7	0.135569	132.7	0.114755	132.7	0.116116
132.8	0.115736	132.8	0.135176	132.8	0.115525	132.8	0.115701
132.9	0.116442	132.9	0.134991	132.9	0.115616	132.9	0.116224
133	0.117778	133	0.13395	133	0.116789	133	0.117
133.1	0.117371	133.1	0.13376	133.1	0.11575	133.1	0.117641
133.2	0.117623	133.2	0.133578	133.2	0.115061	133.2	0.117597
133.3	0.118453	133.3	0.133174	133.3	0.115007	133.3	0.117362
133.4	0.118003	133.4	0.133416	133.4	0.114844	133.4	0.11752
133.5	0.118398	133.5	0.133591	133.5	0.116113	133.5	0.118424
133.6	0.118842	133.6	0.133587	133.6	0.116074	133.6	0.11835
133.7	0.11812	133.7	0.133866	133.7	0.115883	133.7	0.117505
133.8	0.117739	133.8	0.134203	133.8	0.115087	133.8	0.11671
133.9	0.117282	133.9	0.132767	133.9	0.114952	133.9	0.115662
134	0.1175	134	0.132365	134	0.114893	134	0.115905
134.1	0.116885	134.1	0.131755	134.1	0.115445	134.1	0.117117
134.2	0.115971	134.2	0.131484	134.2	0.116762	134.2	0.117088
134.3	0.115531	134.3	0.131697	134.3	0.117086	134.3	0.116307
134.4	0.114615	134.4	0.131152	134.4	0.118571	134.4	0.116217
134.5	0.114945	134.5	0.131906	134.5	0.118247	134.5	0.115151
134.6	0.114875	134.6	0.132502	134.6	0.118769	134.6	0.115403
134.7	0.114429	134.7	0.133851	134.7	0.118731	134.7	0.115744
134.8	0.115113	134.8	0.133155	134.8	0.118014	134.8	0.116633
134.9	0.114303	134.9	0.13284	134.9	0.118272	134.9	0.117466
135	0.113985	135	0.13315	135	0.117707	135	0.117631
135.1	0.114487	135.1	0.134245	135.1	0.117471	135.1	0.118879
135.2	0.11395	135.2	0.134022	135.2	0.117406	135.2	0.118672
135.3	0.113768	135.3	0.134252	135.3	0.118539	135.3	0.118016
135.4	0.114072	135.4	0.134694	135.4	0.118675	135.4	0.118219
135.5	0.114611	135.5	0.13553	135.5	0.118298	135.5	0.118258
135.6	0.115428	135.6	0.135144	135.6	0.117363	135.6	0.117625
135.7	0.116109	135.7	0.134973	135.7	0.116113	135.7	0.117521
135.8	0.115812	135.8	0.134961	135.8	0.116629	135.8	0.117032
135.9	0.114983	135.9	0.136245	135.9	0.116053	135.9	0.117272
136	0.11517	136	0.136868	136	0.11577	136	0.117289
136.1	0.116016	136.1	0.136931	136.1	0.115465	136.1	0.117162
136.2	0.11543	136.2	0.136968	136.2	0.115686	136.2	0.11692
136.3	0.115583	136.3	0.136973	136.3	0.115079	136.3	0.116284
136.4	0.114977	136.4	0.135538	136.4	0.115758	136.4	0.11577
136.5	0.114302	136.5	0.134847	136.5	0.116268	136.5	0.115214
136.6	0.113633	136.6	0.134205	136.6	0.116356	136.6	0.115892
136.7	0.114533	136.7	0.133517	136.7	0.116437	136.7	0.116015
136.8	0.114773	136.8	0.133142	136.8	0.116064	136.8	0.116791
136.9	0.114762	136.9	0.132163	136.9	0.116724	136.9	0.117085
137	0.115864	137	0.132394	137	0.116844	137	0.118039
137.1	0.115671	137.1	0.132202	137.1	0.11805	137.1	0.119062
137.2	0.115913	137.2	0.13206	137.2	0.118256	137.2	0.118623
137.3	0.115219	137.3	0.13252	137.3	0.118373	137.3	0.118756
137.4	0.115686	137.4	0.13223	137.4	0.117994	137.4	0.119021
137.5	0.114851	137.5	0.132158	137.5	0.118348	137.5	0.118864
137.6	0.116231	137.6	0.133149	137.6	0.117878	137.6	0.117535
137.7	0.116653	137.7	0.133356	137.7	0.118091	137.7	0.11716
137.8	0.116184	137.8	0.133794	137.8	0.117021	137.8	0.116944
137.9	0.115618	137.9	0.134339	137.9	0.116913	137.9	0.116337
138	0.114704	138	0.133828	138	0.116364	138	0.115614
138.1	0.114492	138.1	0.133359	138.1	0.115646	138.1	0.115023
138.2	0.114371	138.2	0.134618	138.2	0.114571	138.2	0.115136
138.3	0.113222	138.3	0.134997	138.3	0.114078	138.3	0.114349
138.4	0.112754	138.4	0.134945	138.4	0.113635	138.4	0.113942
138.5	0.112933	138.5	0.134257	138.5	0.113576	138.5	0.113519
138.6	0.112084	138.6	0.133347	138.6	0.112662	138.6	0.113235
138.7	0.111178	138.7	0.133592	138.7	0.112221	138.7	0.113168
138.8	0.110705	138.8	0.133224	138.8	0.111431	138.8	0.112117
138.9	0.109699	138.9	0.133411	138.9	0.111415	138.9	0.112666
139	0.108621	139	0.134066	139	0.110791	139	0.112549
139.1	0.107246	139.1	0.13364	139.1	0.110683	139.1	0.112389
139.2	0.107407	139.2	0.132707	139.2	0.110736	139.2	0.112522
139.3	0.107202	139.3	0.131398	139.3	0.111031	139.3	0.111043
139.4	0.106453	139.4	0.130758	139.4	0.111373	139.4	0.110763
139.5	0.106189	139.5	0.130356	139.5	0.110887	139.5	0.110186
139.6	0.10608	139.6	0.131211	139.6	0.111409	139.6	0.109745
139.7	0.106548	139.7	0.13182	139.7	0.111258	139.7	0.10917
139.8	0.105912	139.8	0.132366	139.8	0.111486	139.8	0.109244
139.9	0.106305	139.9	0.132393	139.9	0.111408	139.9	0.109062
140	0.106107	140	0.131787	140	0.110424	140	0.108851
140.1	0.106129	140.1	0.131396	140.1	0.110368	140.1	0.108822
140.2	0.106355	140.2	0.131338	140.2	0.110421	140.2	0.109065
140.3	0.106669	140.3	0.13126	140.3	0.110051	140.3	0.109013
140.4	0.106787	140.4	0.131732	140.4	0.110936	140.4	0.109349
140.5	0.108756	140.5	0.131443	140.5	0.110979	140.5	0.109057
140.6	0.109619	140.6	0.131049	140.6	0.112539	140.6	0.110221
140.7	0.109505	140.7	0.131063	140.7	0.112864	140.7	0.11143
140.8	0.112418	140.8	0.13172	140.8	0.113133	140.8	0.112211
140.9	0.115147	140.9	0.133047	140.9	0.113055	140.9	0.113697
141	0.11774	141	0.134596	141	0.112376	141	0.114779
141.1	0.119222	141.1	0.135309	141.1	0.112996	141.1	0.116827
141.2	0.119475	141.2	0.135438	141.2	0.114481	141.2	0.118034
141.3	0.120859	141.3	0.135445	141.3	0.114929	141.3	0.119049
141.4	0.122512	141.4	0.135694	141.4	0.11625	141.4	0.119148
141.5	0.123254	141.5	0.134862	141.5	0.115769	141.5	0.118485
141.6	0.122478	141.6	0.134304	141.6	0.114552	141.6	0.118278
141.7	0.122693	141.7	0.135441	141.7	0.114566	141.7	0.118419
141.8	0.121528	141.8	0.134121	141.8	0.115534	141.8	0.117759
141.9	0.1209	141.9	0.133118	141.9	0.11524	141.9	0.117002
142	0.120063	142	0.132881	142	0.115747	142	0.118263
142.1	0.119461	142.1	0.132261	142.1	0.116578	142.1	0.117468
142.2	0.119339	142.2	0.132091	142.2	0.116685	142.2	0.116719
142.3	0.118631	142.3	0.13188	142.3	0.115689	142.3	0.115974
142.4	0.117764	142.4	0.133041	142.4	0.114821	142.4	0.115441
142.5	0.116978	142.5	0.132962	142.5	0.114646	142.5	0.115237
142.6	0.115627	142.6	0.133127	142.6	0.114168	142.6	0.114217
142.7	0.115119	142.7	0.133018	142.7	0.114637	142.7	0.114127
142.8	0.115298	142.8	0.13173	142.8	0.115467	142.8	0.113315
142.9	0.115173	142.9	0.132143	142.9	0.115267	142.9	0.112398
143	0.115763	143	0.132458	143	0.11549	143	0.112774
143.1	0.114475	143.1	0.131876	143.1	0.115548	143.1	0.112383
143.2	0.114544	143.2	0.131775	143.2	0.115435	143.2	0.113771
143.3	0.114025	143.3	0.132151	143.3	0.115775	143.3	0.11301
143.4	0.113515	143.4	0.133088	143.4	0.115741	143.4	0.114131
143.5	0.112658	143.5	0.133401	143.5	0.115276	143.5	0.113891
143.6	0.112688	143.6	0.132919	143.6	0.115906	143.6	0.113209
143.7	0.113017	143.7	0.13291	143.7	0.115514	143.7	0.114372
143.8	0.112045	143.8	0.134475	143.8	0.115219	143.8	0.113877
143.9	0.112574	143.9	0.135525	143.9	0.114582	143.9	0.115025
144	0.112077	144	0.135668	144	0.114542	144	0.115705
144.1	0.110842	144.1	0.135474	144.1	0.112951	144.1	0.115672
144.2	0.11046	144.2	0.135315	144.2	0.113159	144.2	0.116015
144.3	0.1114	144.3	0.134536	144.3	0.112792	144.3	0.116164
144.4	0.11156	144.4	0.135075	144.4	0.112296	144.4	0.115871
144.5	0.111788	144.5	0.134053	144.5	0.111362	144.5	0.115054
144.6	0.111765	144.6	0.133392	144.6	0.112577	144.6	0.11417
144.7	0.11232	144.7	0.133441	144.7	0.111933	144.7	0.11413
144.8	0.112617	144.8	0.133407	144.8	0.111898	144.8	0.114404
144.9	0.112509	144.9	0.133339	144.9	0.111595	144.9	0.114737
145	0.11176	145	0.132966	145	0.111557	145	0.114339
145.1	0.111886	145.1	0.133053	145.1	0.111681	145.1	0.112886
145.2	0.111716	145.2	0.132367	145.2	0.112058	145.2	0.1122
145.3	0.113695	145.3	0.132041	145.3	0.112428	145.3	0.112863
145.4	0.11426	145.4	0.132374	145.4	0.113058	145.4	0.112716
145.5	0.114765	145.5	0.132101	145.5	0.114541	145.5	0.113687
145.6	0.114358	145.6	0.131809	145.6	0.114452	145.6	0.113534
145.7	0.114941	145.7	0.13253	145.7	0.11437	145.7	0.114041
145.8	0.115617	145.8	0.131598	145.8	0.115164	145.8	0.114264
145.9	0.11701	145.9	0.131823	145.9	0.11653	145.9	0.114613
146	0.116435	146	0.132006	146	0.116025	146	0.114974
146.1	0.116063	146.1	0.132527	146.1	0.115702	146.1	0.115728
146.2	0.115404	146.2	0.132902	146.2	0.115087	146.2	0.115477
146.3	0.115868	146.3	0.133252	146.3	0.114498	146.3	0.114351
146.4	0.115426	146.4	0.132915	146.4	0.114188	146.4	0.114278
146.5	0.116015	146.5	0.133253	146.5	0.114076	146.5	0.114814
146.6	0.115208	146.6	0.13227	146.6	0.114037	146.6	0.113795
146.7	0.114331	146.7	0.132804	146.7	0.113901	146.7	0.113482
146.8	0.11355	146.8	0.133511	146.8	0.11388	146.8	0.112687
146.9	0.114458	146.9	0.133279	146.9	0.114085	146.9	0.112949
147	0.114431	147	0.13332	147	0.114015	147	0.113834
147.1	0.114584	147.1	0.132928	147.1	0.113626	147.1	0.114966
147.2	0.114904	147.2	0.132793	147.2	0.113765	147.2	0.116117
147.3	0.114732	147.3	0.133648	147.3	0.113171	147.3	0.115877
147.4	0.114216	147.4	0.13402	147.4	0.112367	147.4	0.115568
147.5	0.114455	147.5	0.13411	147.5	0.112949	147.5	0.115443
147.6	0.114394	147.6	0.134828	147.6	0.112254	147.6	0.114597
147.7	0.113963	147.7	0.134946	147.7	0.113728	147.7	0.115435
147.8	0.114038	147.8	0.134161	147.8	0.11398	147.8	0.115409
147.9	0.11342	147.9	0.133297	147.9	0.114444	147.9	0.116227
148	0.113239	148	0.132338	148	0.113929	148	0.116353
148.1	0.112979	148.1	0.132163	148.1	0.113977	148.1	0.116455
148.2	0.112085	148.2	0.132341	148.2	0.113756	148.2	0.116405
148.3	0.112104	148.3	0.132516	148.3	0.113304	148.3	0.116711
148.4	0.112182	148.4	0.131206	148.4	0.114541	148.4	0.116404
148.5	0.11218	148.5	0.131191	148.5	0.114426	148.5	0.116166
148.6	0.112828	148.6	0.1317	148.6	0.113963	148.6	0.116336
148.7	0.113054	148.7	0.13166	148.7	0.114643	148.7	0.116152
148.8	0.113301	148.8	0.131476	148.8	0.115673	148.8	0.115742
148.9	0.113674	148.9	0.130547	148.9	0.116352	148.9	0.114889
149	0.113663	149	0.131056	149	0.116248	149	0.115063
149.1	0.114102	149.1	0.131446	149.1	0.115834	149.1	0.115505
149.2	0.115149	149.2	0.131729	149.2	0.116006	149.2	0.115986
149.3	0.115791	149.3	0.132472	149.3	0.116671	149.3	0.115111
149.4	0.115776	149.4	0.133062	149.4	0.11578	149.4	0.114155
149.5	0.115697	149.5	0.132907	149.5	0.116671	149.5	0.114888
149.6	0.114901	149.6	0.132346	149.6	0.116588	149.6	0.114645
149.7	0.11524	149.7	0.13224	149.7	0.115868	149.7	0.114052
149.8	0.114468	149.8	0.132552	149.8	0.115575	149.8	0.114683
149.9	0.113103	149.9	0.13155	149.9	0.115899	149.9	0.114362
150	0.113275	150	0.132283	150	0.116097	150	0.114024
150.1	0.113305	150.1	0.13249	150.1	0.115756	150.1	0.113516
150.2	0.113174	150.2	0.13203	150.2	0.115733	150.2	0.114471
150.3	0.113632	150.3	0.13268	150.3	0.116072	150.3	0.114788
150.4	0.114605	150.4	0.133243	150.4	0.11593	150.4	0.114559
150.5	0.115461	150.5	0.133136	150.5	0.115601	150.5	0.114555
150.6	0.115915	150.6	0.134381	150.6	0.116232	150.6	0.114577
150.7	0.116102	150.7	0.134829	150.7	0.11618	150.7	0.114417
150.8	0.117629	150.8	0.13519	150.8	0.115365	150.8	0.114399
150.9	0.118129	150.9	0.135294	150.9	0.116538	150.9	0.115709
151	0.118034	151	0.135222	151	0.117011	151	0.116131
151.1	0.120103	151.1	0.134872	151.1	0.118075	151.1	0.116854
151.2	0.119878	151.2	0.134419	151.2	0.117958	151.2	0.118556
151.3	0.119994	151.3	0.135303	151.3	0.11764	151.3	0.119709
151.4	0.11986	151.4	0.134917	151.4	0.117941	151.4	0.121311
151.5	0.119987	151.5	0.134551	151.5	0.118295	151.5	0.1231
151.6	0.120174	151.6	0.13487	151.6	0.118901	151.6	0.123987
151.7	0.12111	151.7	0.133509	151.7	0.119012	151.7	0.123858
151.8	0.121022	151.8	0.134038	151.8	0.119293	151.8	0.12356
151.9	0.121469	151.9	0.133428	151.9	0.120802	151.9	0.122694
152	0.121971	152	0.133552	152	0.121029	152	0.123582
152.1	0.121873	152.1	0.133594	152.1	0.121068	152.1	0.123062
152.2	0.121447	152.2	0.133893	152.2	0.120902	152.2	0.122619
152.3	0.121292	152.3	0.134452	152.3	0.120083	152.3	0.122433
152.4	0.12154	152.4	0.133911	152.4	0.119994	152.4	0.122231
152.5	0.120682	152.5	0.133684	152.5	0.120371	152.5	0.121606
152.6	0.120951	152.6	0.13279	152.6	0.119949	152.6	0.121337
152.7	0.12039	152.7	0.132578	152.7	0.119527	152.7	0.120148
152.8	0.119983	152.8	0.132381	152.8	0.119633	152.8	0.119583
152.9	0.119157	152.9	0.132368	152.9	0.119557	152.9	0.119336
153	0.118241	153	0.131453	153	0.11861	153	0.119555
153.1	0.117886	153.1	0.13196	153.1	0.119303	153.1	0.119706
153.2	0.117433	153.2	0.132186	153.2	0.117893	153.2	0.118565
153.3	0.118266	153.3	0.132587	153.3	0.118303	153.3	0.117864
153.4	0.117453	153.4	0.133115	153.4	0.118357	153.4	0.117947
153.5	0.116405	153.5	0.133368	153.5	0.118479	153.5	0.117126
153.6	0.11666	153.6	0.134419	153.6	0.118166	153.6	0.116262
153.7	0.11626	153.7	0.134928	153.7	0.118486	153.7	0.115907
153.8	0.115494	153.8	0.134126	153.8	0.118831	153.8	0.116078
153.9	0.115209	153.9	0.135381	153.9	0.118368	153.9	0.115899
154	0.114923	154	0.135276	154	0.118049	154	0.116484
154.1	0.115607	154.1	0.136217	154.1	0.118095	154.1	0.116689
154.2	0.115734	154.2	0.135873	154.2	0.118364	154.2	0.116222
154.3	0.116802	154.3	0.136763	154.3	0.117775	154.3	0.115904
154.4	0.116844	154.4	0.136731	154.4	0.118092	154.4	0.116636
154.5	0.116793	154.5	0.135812	154.5	0.117787	154.5	0.117814
154.6	0.117133	154.6	0.135564	154.6	0.118448	154.6	0.11733
154.7	0.116193	154.7	0.135592	154.7	0.11844	154.7	0.1168
154.8	0.116529	154.8	0.134814	154.8	0.118577	154.8	0.117615
154.9	0.117092	154.9	0.134414	154.9	0.118706	154.9	0.118622
155	0.11693	155	0.133903	155	0.118617	155	0.118632
155.1	0.116512	155.1	0.13435	155.1	0.118089	155.1	0.117813
155.2	0.116451	155.2	0.134319	155.2	0.117096	155.2	0.117116
155.3	0.116824	155.3	0.1337	155.3	0.116033	155.3	0.116733
155.4	0.118121	155.4	0.133292	155.4	0.116006	155.4	0.11678
155.5	0.116971	155.5	0.133303	155.5	0.116012	155.5	0.117387
155.6	0.116368	155.6	0.132551	155.6	0.114339	155.6	0.116794
155.7	0.116433	155.7	0.132148	155.7	0.114697	155.7	0.117091
155.8	0.11686	155.8	0.132901	155.8	0.114649	155.8	0.117091
155.9	0.116933	155.9	0.133332	155.9	0.114854	155.9	0.117158
156	0.117137	156	0.133543	156	0.115032	156	0.117404
156.1	0.115941	156.1	0.133008	156.1	0.1149	156.1	0.116668
156.2	0.116356	156.2	0.133719	156.2	0.114902	156.2	0.116214
156.3	0.115693	156.3	0.133021	156.3	0.115365	156.3	0.115431
156.4	0.114623	156.4	0.133037	156.4	0.1144	156.4	0.11551
156.5	0.114897	156.5	0.132458	156.5	0.114519	156.5	0.115763
156.6	0.114719	156.6	0.13318	156.6	0.116133	156.6	0.115049
156.7	0.114247	156.7	0.132782	156.7	0.115702	156.7	0.115168
156.8	0.114606	156.8	0.13304	156.8	0.117295	156.8	0.115092
156.9	0.114759	156.9	0.132508	156.9	0.116598	156.9	0.114675
157	0.115058	157	0.133097	157	0.116076	157	0.113819
157.1	0.114977	157.1	0.133261	157.1	0.115606	157.1	0.112827
157.2	0.114348	157.2	0.132712	157.2	0.114585	157.2	0.112364
157.3	0.113515	157.3	0.132521	157.3	0.114359	157.3	0.112102
157.4	0.112708	157.4	0.132612	157.4	0.113871	157.4	0.111852
157.5	0.112723	157.5	0.132366	157.5	0.113632	157.5	0.112293
157.6	0.113206	157.6	0.132065	157.6	0.113889	157.6	0.112543
157.7	0.11309	157.7	0.132032	157.7	0.113753	157.7	0.111964
157.8	0.114218	157.8	0.131316	157.8	0.113279	157.8	0.111328
157.9	0.114547	157.9	0.130706	157.9	0.112307	157.9	0.110843
158	0.113647	158	0.130382	158	0.111629	158	0.110871
158.1	0.113132	158.1	0.131329	158.1	0.110784	158.1	0.110976
158.2	0.113749	158.2	0.130441	158.2	0.111732	158.2	0.111839
158.3	0.114343	158.3	0.130456	158.3	0.112148	158.3	0.11209
158.4	0.114967	158.4	0.130916	158.4	0.114101	158.4	0.112684
158.5	0.11492	158.5	0.130649	158.5	0.114939	158.5	0.11274
158.6	0.114375	158.6	0.131263	158.6	0.115492	158.6	0.114052
158.7	0.11531	158.7	0.131704	158.7	0.116437	158.7	0.113829
158.8	0.115771	158.8	0.132304	158.8	0.11616	158.8	0.114559
158.9	0.115227	158.9	0.13244	158.9	0.11707	158.9	0.115156
159	0.116322	159	0.133042	159	0.117053	159	0.116361
159.1	0.116788	159.1	0.133776	159.1	0.117767	159.1	0.116048
159.2	0.117301	159.2	0.134155	159.2	0.117656	159.2	0.116065
159.3	0.116604	159.3	0.134533	159.3	0.117288	159.3	0.115081
159.4	0.116396	159.4	0.134229	159.4	0.116898	159.4	0.115592
159.5	0.116125	159.5	0.134209	159.5	0.117111	159.5	0.115058
159.6	0.115209	159.6	0.133804	159.6	0.116679	159.6	0.114635
159.7	0.115331	159.7	0.134141	159.7	0.116032	159.7	0.11469
159.8	0.115859	159.8	0.134652	159.8	0.115407	159.8	0.114797
159.9	0.115696	159.9	0.133769	159.9	0.114581	159.9	0.114819
160	0.115311	160	0.133464	160	0.113467	160	0.113169
160.1	0.113887	160.1	0.134012	160.1	0.113141	160.1	0.112525
160.2	0.113509	160.2	0.134193	160.2	0.113265	160.2	0.112259
160.3	0.112605	160.3	0.13372	160.3	0.111825	160.3	0.112128
160.4	0.111908	160.4	0.133571	160.4	0.112533	160.4	0.111397
160.5	0.111196	160.5	0.133816	160.5	0.112638	160.5	0.111513
160.6	0.111519	160.6	0.133535	160.6	0.112899	160.6	0.110434
160.7	0.112702	160.7	0.133258	160.7	0.113036	160.7	0.110436
160.8	0.111696	160.8	0.132727	160.8	0.113234	160.8	0.110512
160.9	0.111003	160.9	0.132437	160.9	0.112585	160.9	0.10982
161	0.110702	161	0.131595	161	0.113306	161	0.109551
161.1	0.111647	161.1	0.132373	161.1	0.112477	161.1	0.110144
161.2	0.112106	161.2	0.132166	161.2	0.113826	161.2	0.111404
161.3	0.113732	161.3	0.131205	161.3	0.114497	161.3	0.111859
161.4	0.114675	161.4	0.13044	161.4	0.114291	161.4	0.114124
161.5	0.114582	161.5	0.130968	161.5	0.113516	161.5	0.114045
161.6	0.114655	161.6	0.13068	161.6	0.11339	161.6	0.114251
161.7	0.115121	161.7	0.130002	161.7	0.114309	161.7	0.115193
161.8	0.115519	161.8	0.130863	161.8	0.114717	161.8	0.115443
161.9	0.114811	161.9	0.130377	161.9	0.115124	161.9	0.114702
162	0.114116	162	0.130767	162	0.114265	162	0.11449
162.1	0.113409	162.1	0.13138	162.1	0.113787	162.1	0.113669
162.2	0.113578	162.2	0.132064	162.2	0.11404	162.2	0.113053
162.3	0.114461	162.3	0.131662	162.3	0.113786	162.3	0.113308
162.4	0.114573	162.4	0.131215	162.4	0.113542	162.4	0.11331
162.5	0.114683	162.5	0.13149	162.5	0.11324	162.5	0.113995
162.6	0.115097	162.6	0.131277	162.6	0.112712	162.6	0.11298
162.7	0.114411	162.7	0.131511	162.7	0.112247	162.7	0.112229
162.8	0.113981	162.8	0.13194	162.8	0.111525	162.8	0.112147
162.9	0.113622	162.9	0.132808	162.9	0.111594	162.9	0.112089
163	0.11335	163	0.133376	163	0.111256	163	0.111734
163.1	0.112111	163.1	0.132779	163.1	0.11224	163.1	0.1115
163.2	0.112122	163.2	0.133018	163.2	0.111914	163.2	0.112953
163.3	0.111545	163.3	0.133413	163.3	0.111674	163.3	0.113024
163.4	0.110571	163.4	0.133016	163.4	0.112224	163.4	0.112614
163.5	0.110717	163.5	0.132736	163.5	0.112414	163.5	0.111964
163.6	0.11029	163.6	0.133288	163.6	0.112864	163.6	0.111975
163.7	0.110015	163.7	0.13228	163.7	0.113519	163.7	0.112206
163.8	0.110463	163.8	0.133433	163.8	0.112838	163.8	0.111934
163.9	0.110923	163.9	0.133432	163.9	0.113741	163.9	0.111207
164	0.112061	164	0.133555	164	0.113579	164	0.110864
164.1	0.112373	164.1	0.133224	164.1	0.112598	164.1	0.110884
164.2	0.112927	164.2	0.133264	164.2	0.11317	164.2	0.111446
164.3	0.113311	164.3	0.132938	164.3	0.113038	164.3	0.111236
164.4	0.113261	164.4	0.132478	164.4	0.113138	164.4	0.11156
164.5	0.113877	164.5	0.132103	164.5	0.112889	164.5	0.112202
164.6	0.113605	164.6	0.132524	164.6	0.112661	164.6	0.111919
164.7	0.114836	164.7	0.132454	164.7	0.112704	164.7	0.111083
164.8	0.114043	164.8	0.133173	164.8	0.112874	164.8	0.111356
164.9	0.113649	164.9	0.13335	164.9	0.111549	164.9	0.111675
165	0.114172	165	0.133408	165	0.111795	165	0.112308
165.1	0.115205	165.1	0.133254	165.1	0.11149	165.1	0.112539
165.2	0.114705	165.2	0.13394	165.2	0.111924	165.2	0.11245
165.3	0.115106	165.3	0.133942	165.3	0.112356	165.3	0.112565
165.4	0.114749	165.4	0.133184	165.4	0.113226	165.4	0.11245
165.5	0.114896	165.5	0.133849	165.5	0.114256	165.5	0.113186
165.6	0.114978	165.6	0.134897	165.6	0.115628	165.6	0.113792
165.7	0.114591	165.7	0.134555	165.7	0.116037	165.7	0.11353
165.8	0.113966	165.8	0.134363	165.8	0.115592	165.8	0.113665
165.9	0.113252	165.9	0.13394	165.9	0.115275	165.9	0.115439
166	0.113493	166	0.132962	166	0.11493	166	0.1159
166.1	0.113848	166.1	0.13212	166.1	0.115642	166.1	0.115672
166.2	0.114265	166.2	0.132024	166.2	0.116465	166.2	0.116036
166.3	0.114141	166.3	0.132113	166.3	0.11708	166.3	0.115176
166.4	0.114483	166.4	0.131934	166.4	0.116973	166.4	0.11519
166.5	0.11428	166.5	0.131749	166.5	0.117577	166.5	0.115005
166.6	0.116014	166.6	0.131558	166.6	0.11753	166.6	0.116298
166.7	0.115803	166.7	0.131814	166.7	0.117971	166.7	0.115938
166.8	0.116479	166.8	0.132326	166.8	0.11862	166.8	0.116449
166.9	0.116999	166.9	0.131958	166.9	0.118044	166.9	0.116308
167	0.117266	167	0.132882	167	0.118462	167	0.115892
167.1	0.116798	167.1	0.134021	167.1	0.117028	167.1	0.116354
167.2	0.116197	167.2	0.134803	167.2	0.116791	167.2	0.115586
167.3	0.116686	167.3	0.134377	167.3	0.116473	167.3	0.115132
167.4	0.116656	167.4	0.133746	167.4	0.117581	167.4	0.114986
167.5	0.116834	167.5	0.133912	167.5	0.118035	167.5	0.114426
167.6	0.116609	167.6	0.133599	167.6	0.118131	167.6	0.115704
167.7	0.116406	167.7	0.134046	167.7	0.117139	167.7	0.115607
167.8	0.115617	167.8	0.133937	167.8	0.116506	167.8	0.115632
167.9	0.115621	167.9	0.13391	167.9	0.114993	167.9	0.115194
168	0.115228	168	0.133739	168	0.114036	168	0.114553
168.1	0.115249	168.1	0.13443	168.1	0.113356	168.1	0.11364
168.2	0.114905	168.2	0.134479	168.2	0.112283	168.2	0.112516
168.3	0.114143	168.3	0.133713	168.3	0.111631	168.3	0.111538
168.4	0.1135	168.4	0.133336	168.4	0.110523	168.4	0.11176
168.5	0.11238	168.5	0.134417	168.5	0.109494	168.5	0.111416
168.6	0.111858	168.6	0.134123	168.6	0.110283	168.6	0.110386
168.7	0.111778	168.7	0.134047	168.7	0.110128	168.7	0.109888
168.8	0.112394	168.8	0.134318	168.8	0.111029	168.8	0.109663
168.9	0.112264	168.9	0.133522	168.9	0.11082	168.9	0.109984
169	0.111586	169	0.132925	169	0.110334	169	0.109456
169.1	0.1117	169.1	0.133063	169.1	0.110446	169.1	0.1097
169.2	0.11192	169.2	0.133578	169.2	0.110401	169.2	0.110857
169.3	0.111962	169.3	0.133211	169.3	0.110046	169.3	0.110536
169.4	0.112018	169.4	0.132925	169.4	0.109339	169.4	0.11133
169.5	0.111213	169.5	0.132066	169.5	0.11082	169.5	0.111805
169.6	0.111579	169.6	0.131854	169.6	0.11162	169.6	0.112479
169.7	0.111631	169.7	0.132017	169.7	0.111761	169.7	0.113126
169.8	0.110847	169.8	0.131915	169.8	0.111863	169.8	0.112613
169.9	0.11134	169.9	0.131803	169.9	0.111905	169.9	0.11243
170	0.111265	170	0.131001	170	0.112267	170	0.113171
170.1	0.111094	170.1	0.131418	170.1	0.111549	170.1	0.113302
170.2	0.110995	170.2	0.131803	170.2	0.111332	170.2	0.113251
170.3	0.11128	170.3	0.132714	170.3	0.111905	170.3	0.113748
170.4	0.110748	170.4	0.132877	170.4	0.112677	170.4	0.113555
170.5	0.111134	170.5	0.13342	170.5	0.113557	170.5	0.113552
170.6	0.111114	170.6	0.133469	170.6	0.113195	170.6	0.11361
170.7	0.111474	170.7	0.13299	170.7	0.114154	170.7	0.114653
170.8	0.112123	170.8	0.132571	170.8	0.114032	170.8	0.114543
170.9	0.112662	170.9	0.133008	170.9	0.113989	170.9	0.114341
171	0.11237	171	0.132729	171	0.114452	171	0.11391
171.1	0.112808	171.1	0.132822	171.1	0.113818	171.1	0.113484
171.2	0.112434	171.2	0.132603	171.2	0.113921	171.2	0.113057
171.3	0.112337	171.3	0.132487	171.3	0.112825	171.3	0.112605
171.4	0.112319	171.4	0.132081	171.4	0.112132	171.4	0.112362
171.5	0.112415	171.5	0.131949	171.5	0.111335	171.5	0.11248
171.6	0.112734	171.6	0.132014	171.6	0.110334	171.6	0.111582
171.7	0.112835	171.7	0.1315	171.7	0.109589	171.7	0.110681
171.8	0.112477	171.8	0.131267	171.8	0.10895	171.8	0.110129
171.9	0.111331	171.9	0.130661	171.9	0.107621	171.9	0.109372
172	0.11101	172	0.130741	172	0.106677	172	0.108555
172.1	0.110856	172.1	0.130117	172.1	0.106843	172.1	0.108397
172.2	0.11023	172.2	0.130496	172.2	0.106455	172.2	0.10729
172.3	0.109084	172.3	0.129819	172.3	0.106598	172.3	0.106507
172.4	0.108945	172.4	0.130404	172.4	0.106191	172.4	0.106553
172.5	0.10862	172.5	0.130285	172.5	0.10575	172.5	0.106427
172.6	0.108008	172.6	0.130403	172.6	0.106993	172.6	0.106367
172.7	0.107504	172.7	0.130901	172.7	0.107006	172.7	0.107346
172.8	0.107441	172.8	0.131232	172.8	0.107165	172.8	0.106844
172.9	0.107384	172.9	0.131815	172.9	0.107486	172.9	0.106313
173	0.108094	173	0.133048	173	0.107285	173	0.106433
173.1	0.107448	173.1	0.133247	173.1	0.107393	173.1	0.10698
173.2	0.10862	173.2	0.133077	173.2	0.107566	173.2	0.107851
173.3	0.107464	173.3	0.133158	173.3	0.108121	173.3	0.10772
173.4	0.108517	173.4	0.133327	173.4	0.107853	173.4	0.109264
173.5	0.109778	173.5	0.133168	173.5	0.108311	173.5	0.110191
173.6	0.109183	173.6	0.132909	173.6	0.110062	173.6	0.111052
173.7	0.111866	173.7	0.132688	173.7	0.111078	173.7	0.111986
173.8	0.11322	173.8	0.132329	173.8	0.112016	173.8	0.114272
173.9	0.115018	173.9	0.132727	173.9	0.112932	173.9	0.115434
174	0.115503	174	0.133545	174	0.11349	174	0.116764
174.1	0.115849	174.1	0.133521	174.1	0.114206	174.1	0.11799
174.2	0.118183	174.2	0.133658	174.2	0.115658	174.2	0.119853
174.3	0.119156	174.3	0.13414	174.3	0.117194	174.3	0.121163
174.4	0.119598	174.4	0.134765	174.4	0.11866	174.4	0.122576
174.5	0.120909	174.5	0.135097	174.5	0.11917	174.5	0.124477
174.6	0.121592	174.6	0.135436	174.6	0.119358	174.6	0.124582
174.7	0.121658	174.7	0.135241	174.7	0.121626	174.7	0.124249
174.8	0.12132	174.8	0.135441	174.8	0.122381	174.8	0.125271
174.9	0.121331	174.9	0.135604	174.9	0.122691	174.9	0.124982
175	0.12138	175	0.134847	175	0.123785	175	0.124884
175.1	0.121369	175.1	0.134655	175.1	0.124107	175.1	0.124568
175.2	0.121641	175.2	0.135745	175.2	0.124184	175.2	0.1243
175.3	0.121824	175.3	0.135962	175.3	0.123114	175.3	0.124471
175.4	0.121496	175.4	0.135554	175.4	0.122508	175.4	0.123988
175.5	0.121986	175.5	0.135392	175.5	0.121783	175.5	0.123302
175.6	0.1224	175.6	0.134972	175.6	0.122339	175.6	0.122486
175.7	0.122443	175.7	0.134513	175.7	0.12069	175.7	0.121633
175.8	0.121969	175.8	0.134922	175.8	0.119385	175.8	0.12026
175.9	0.121227	175.9	0.134911	175.9	0.118412	175.9	0.119844
176	0.12006	176	0.135015	176	0.118931	176	0.118762
176.1	0.119882	176.1	0.135325	176.1	0.119628	176.1	0.118463
176.2	0.120245	176.2	0.135396	176.2	0.118827	176.2	0.118705
176.3	0.120371	176.3	0.135544	176.3	0.118715	176.3	0.117454
176.4	0.119982	176.4	0.134936	176.4	0.118251	176.4	0.117215
176.5	0.118652	176.5	0.134575	176.5	0.117671	176.5	0.117552
176.6	0.118016	176.6	0.133971	176.6	0.117867	176.6	0.117819
176.7	0.117746	176.7	0.134216	176.7	0.118955	176.7	0.117368
176.8	0.116856	176.8	0.133292	176.8	0.118406	176.8	0.117791
176.9	0.117306	176.9	0.133642	176.9	0.119164	176.9	0.118056
177	0.117296	177	0.133393	177	0.119228	177	0.118019
177.1	0.117348	177.1	0.133588	177.1	0.119569	177.1	0.117353
177.2	0.116826	177.2	0.133891	177.2	0.120221	177.2	0.118272
177.3	0.116697	177.3	0.133537	177.3	0.119237	177.3	0.118156
177.4	0.11676	177.4	0.132901	177.4	0.118278	177.4	0.118406
177.5	0.116708	177.5	0.133186	177.5	0.117497	177.5	0.117816
177.6	0.116608	177.6	0.134138	177.6	0.117074	177.6	0.116926
177.7	0.118012	177.7	0.134632	177.7	0.116452	177.7	0.116622
177.8	0.117936	177.8	0.134748	177.8	0.1157	177.8	0.116674
177.9	0.118393	177.9	0.134967	177.9	0.115921	177.9	0.116137
178	0.117944	178	0.134379	178	0.115732	178	0.115778
178.1	0.117848	178.1	0.134338	178.1	0.115033	178.1	0.115706
178.2	0.117313	178.2	0.134668	178.2	0.115322	178.2	0.115262
178.3	0.117242	178.3	0.134541	178.3	0.115495	178.3	0.115031
178.4	0.116917	178.4	0.134168	178.4	0.115216	178.4	0.11533
178.5	0.11674	178.5	0.133542	178.5	0.114146	178.5	0.113954
178.6	0.115572	178.6	0.134699	178.6	0.114355	178.6	0.114242
178.7	0.115413	178.7	0.134304	178.7	0.114351	178.7	0.113728
178.8	0.115838	178.8	0.13384	178.8	0.114236	178.8	0.112709
178.9	0.115109	178.9	0.134005	178.9	0.114009	178.9	0.112357
179	0.114446	179	0.13404	179	0.1143	179	0.112964
179.1	0.114081	179.1	0.133928	179.1	0.114904	179.1	0.114275
179.2	0.113823	179.2	0.133621	179.2	0.115041	179.2	0.11399
179.3	0.113582	179.3	0.134655	179.3	0.115379	179.3	0.113586
179.4	0.112848	179.4	0.134802	179.4	0.114984	179.4	0.113623
179.5	0.112575	179.5	0.13409	179.5	0.114389	179.5	0.113017
179.6	0.111847	179.6	0.13312	179.6	0.113921	179.6	0.113096
179.7	0.112681	179.7	0.132834	179.7	0.114227	179.7	0.113742
179.8	0.1133	179.8	0.132223	179.8	0.113351	179.8	0.114471
179.9	0.113426	179.9	0.132154	179.9	0.114117	179.9	0.115162
180	0.113578	180	0.132356	180	0.115375	180	0.116654
180.1	0.113037	180.1	0.134165	180.1	0.115582	180.1	0.116927
180.2	0.111982	180.2	0.134131	180.2	0.116116	180.2	0.116414
180.3	0.112072	180.3	0.133713	180.3	0.11574	180.3	0.116125
180.4	0.112028	180.4	0.132649	180.4	0.11504	180.4	0.115818
180.5	0.111719	180.5	0.132359	180.5	0.114167	180.5	0.114698
180.6	0.111836	180.6	0.132553	180.6	0.113974	180.6	0.115038
180.7	0.112802	180.7	0.132199	180.7	0.113734	180.7	0.115447
180.8	0.112269	180.8	0.131655	180.8	0.114105	180.8	0.115492
180.9	0.11247	180.9	0.132047	180.9	0.113016	180.9	0.114801
181	0.113317	181	0.131594	181	0.112293	181	0.113979
181.1	0.113182	181.1	0.132208	181.1	0.111854	181.1	0.112532
181.2	0.113733	181.2	0.133286	181.2	0.111391	181.2	0.112547
181.3	0.113945	181.3	0.133573	181.3	0.111864	181.3	0.112199
181.4	0.113772	181.4	0.133887	181.4	0.111507	181.4	0.111185
181.5	0.11474	181.5	0.133709	181.5	0.112531	181.5	0.110936
181.6	0.11551	181.6	0.134079	181.6	0.113689	181.6	0.111266
181.7	0.117213	181.7	0.133787	181.7	0.11512	181.7	0.110974
181.8	0.117759	181.8	0.134326	181.8	0.115567	181.8	0.112091
181.9	0.117935	181.9	0.134652	181.9	0.115759	181.9	0.111617
182	0.118529	182	0.134757	182	0.116237	182	0.112185
182.1	0.119352	182.1	0.13481	182.1	0.117892	182.1	0.11385
182.2	0.120635	182.2	0.134171	182.2	0.119422	182.2	0.11416
182.3	0.122197	182.3	0.135118	182.3	0.119568	182.3	0.116071
182.4	0.122149	182.4	0.134514	182.4	0.120705	182.4	0.117004
182.5	0.121883	182.5	0.134445	182.5	0.121703	182.5	0.117
182.6	0.12215	182.6	0.135457	182.6	0.121854	182.6	0.117568
182.7	0.121923	182.7	0.135517	182.7	0.12144	182.7	0.117313
182.8	0.121369	182.8	0.1349	182.8	0.12197	182.8	0.119879
182.9	0.122298	182.9	0.134378	182.9	0.122736	182.9	0.12126
183	0.121483	183	0.134119	183	0.122558	183	0.121139
183.1	0.12071	183.1	0.133704	183.1	0.122302	183.1	0.121724
183.2	0.120273	183.2	0.13361	183.2	0.12265	183.2	0.121655
183.3	0.119075	183.3	0.13316	183.3	0.122425	183.3	0.122351
183.4	0.119718	183.4	0.13293	183.4	0.121371	183.4	0.122438
183.5	0.119603	183.5	0.133529	183.5	0.120406	183.5	0.121701
183.6	0.118623	183.6	0.133291	183.6	0.11951	183.6	0.121244
183.7	0.118534	183.7	0.132877	183.7	0.11933	183.7	0.120578
183.8	0.117434	183.8	0.131884	183.8	0.118368	183.8	0.119622
183.9	0.117433	183.9	0.1317	183.9	0.116697	183.9	0.119131
184	0.116737	184	0.132653	184	0.115496	184	0.118297
184.1	0.117086	184.1	0.132393	184.1	0.114459	184.1	0.117064
184.2	0.116467	184.2	0.132773	184.2	0.113906	184.2	0.116979
184.3	0.116496	184.3	0.132255	184.3	0.114035	184.3	0.116814
184.4	0.11586	184.4	0.132605	184.4	0.113578	184.4	0.11583
184.5	0.115329	184.5	0.132678	184.5	0.112986	184.5	0.114851
184.6	0.114977	184.6	0.132915	184.6	0.113213	184.6	0.11495
184.7	0.1146	184.7	0.133904	184.7	0.112642	184.7	0.114515
184.8	0.114285	184.8	0.133747	184.8	0.112542	184.8	0.113477
184.9	0.1137	184.9	0.13421	184.9	0.111848	184.9	0.112491
185	0.111992	185	0.134834	185	0.111689	185	0.112576
185.1	0.111414	185.1	0.134395	185.1	0.11172	185.1	0.111256
185.2	0.11116	185.2	0.133645	185.2	0.111792	185.2	0.111319
185.3	0.110291	185.3	0.13327	185.3	0.111164	185.3	0.110543
185.4	0.108899	185.4	0.132438	185.4	0.110927	185.4	0.11005
185.5	0.108708	185.5	0.132658	185.5	0.110612	185.5	0.10924
185.6	0.109091	185.6	0.132257	185.6	0.11093	185.6	0.108406
185.7	0.10905	185.7	0.131978	185.7	0.110885	185.7	0.10875
185.8	0.10875	185.8	0.131717	185.8	0.111293	185.8	0.108709
185.9	0.108613	185.9	0.131805	185.9	0.110003	185.9	0.10755
186	0.108144	186	0.131181	186	0.110149	186	0.106992
186.1	0.107266	186.1	0.131609	186.1	0.109753	186.1	0.107196
186.2	0.106666	186.2	0.131446	186.2	0.108975	186.2	0.107109
186.3	0.105881	186.3	0.131032	186.3	0.109069	186.3	0.106891
186.4	0.105168	186.4	0.130547	186.4	0.108929	186.4	0.106274
186.5	0.105018	186.5	0.131125	186.5	0.107935	186.5	0.10631
186.6	0.10519	186.6	0.131315	186.6	0.107061	186.6	0.105968
186.7	0.105147	186.7	0.130705	186.7	0.10682	186.7	0.104922
186.8	0.104376	186.8	0.130687	186.8	0.105904	186.8	0.10486
186.9	0.102926	186.9	0.130733	186.9	0.105103	186.9	0.105188
187	0.101836	187	0.129924	187	0.104422	187	0.105211
187.1	0.10231	187.1	0.129971	187.1	0.103719	187.1	0.105125
187.2	0.102011	187.2	0.129666	187.2	0.103224	187.2	0.104661
187.3	0.101506	187.3	0.128787	187.3	0.104318	187.3	0.104892
187.4	0.10213	187.4	0.128404	187.4	0.103788	187.4	0.104625
187.5	0.103184	187.5	0.128649	187.5	0.102606	187.5	0.104819
187.6	0.105019	187.6	0.129192	187.6	0.10287	187.6	0.105232
187.7	0.105831	187.7	0.129509	187.7	0.103258	187.7	0.105932
187.8	0.106215	187.8	0.129999	187.8	0.10516	187.8	0.105414
187.9	0.107511	187.9	0.12971	187.9	0.104562	187.9	0.106033
188	0.109058	188	0.12909	188	0.105646	188	0.106389
188.1	0.109314	188.1	0.129317	188.1	0.106031	188.1	0.106311
188.2	0.108363	188.2	0.129215	188.2	0.106527	188.2	0.106508
188.3	0.10843	188.3	0.129659	188.3	0.106629	188.3	0.106242
188.4	0.108077	188.4	0.129304	188.4	0.106013	188.4	0.106553
188.5	0.107549	188.5	0.129372	188.5	0.105618	188.5	0.106236
188.6	0.106476	188.6	0.130014	188.6	0.105674	188.6	0.106889
188.7	0.10646	188.7	0.129563	188.7	0.105059	188.7	0.105937
188.8	0.106004	188.8	0.130255	188.8	0.104396	188.8	0.105446
188.9	0.105314	188.9	0.130683	188.9	0.104167	188.9	0.105343
189	0.104944	189	0.13034	189	0.104062	189	0.104103
189.1	0.10579	189.1	0.129946	189.1	0.103243	189.1	0.103294
189.2	0.104197	189.2	0.12945	189.2	0.101982	189.2	0.102489
189.3	0.103023	189.3	0.12917	189.3	0.102908	189.3	0.10213
189.4	0.102721	189.4	0.129029	189.4	0.102179	189.4	0.102574
189.5	0.101741	189.5	0.128206	189.5	0.101598	189.5	0.101843
189.6	0.101422	189.6	0.127852	189.6	0.100846	189.6	0.101045
189.7	0.101033	189.7	0.127797	189.7	0.101103	189.7	0.101252
189.8	0.100278	189.8	0.128072	189.8	0.102018	189.8	0.100867
189.9	0.0997483	189.9	0.128787	189.9	0.101434	189.9	0.100374
190	0.0996633	190	0.128939	190	0.101212	190	0.100455
190.1	0.0997533	190.1	0.129512	190.1	0.101265	190.1	0.100748
190.2	0.100123	190.2	0.128945	190.2	0.10134	190.2	0.10142
190.3	0.100767	190.3	0.129327	190.3	0.102209	190.3	0.10096
190.4	0.10135	190.4	0.128993	190.4	0.101733	190.4	0.102362
190.5	0.101871	190.5	0.129202	190.5	0.101658	190.5	0.103538
190.6	0.102572	190.6	0.129421	190.6	0.101522	190.6	0.103769
190.7	0.102469	190.7	0.128818	190.7	0.102354	190.7	0.105635
190.8	0.104932	190.8	0.128485	190.8	0.102957	190.8	0.106606
190.9	0.105407	190.9	0.129079	190.9	0.104571	190.9	0.107096
191	0.107265	191	0.129237	191	0.104787	191	0.108748
191.1	0.108481	191.1	0.129757	191.1	0.10609	191.1	0.10944
191.2	0.10933	191.2	0.130233	191.2	0.107898	191.2	0.110381
191.3	0.110372	191.3	0.13085	191.3	0.108078	191.3	0.111752
191.4	0.110175	191.4	0.130471	191.4	0.109468	191.4	0.110793
191.5	0.110252	191.5	0.130515	191.5	0.110098	191.5	0.111681
191.6	0.111433	191.6	0.13078	191.6	0.111138	191.6	0.113097
191.7	0.112199	191.7	0.130671	191.7	0.112013	191.7	0.114764
191.8	0.112409	191.8	0.130218	191.8	0.111737	191.8	0.1154
191.9	0.112732	191.9	0.130705	191.9	0.111459	191.9	0.114661
192	0.112221	192	0.131127	192	0.111111	192	0.113889
192.1	0.111347	192.1	0.1312	192.1	0.111722	192.1	0.113245
192.2	0.110752	192.2	0.130685	192.2	0.110704	192.2	0.113622
192.3	0.109939	192.3	0.1308	192.3	0.110383	192.3	0.112416
192.4	0.109821	192.4	0.131317	192.4	0.110114	192.4	0.111326
192.5	0.10833	192.5	0.13129	192.5	0.108602	192.5	0.110196
192.6	0.107675	192.6	0.130769	192.6	0.107152	192.6	0.108955
192.7	0.106721	192.7	0.12984	192.7	0.106187	192.7	0.107795
192.8	0.106161	192.8	0.130009	192.8	0.105673	192.8	0.106619
192.9	0.105232	192.9	0.130282	192.9	0.10541	192.9	0.105746
193	0.105362	193	0.130226	193	0.104371	193	0.105136
193.1	0.105042	193.1	0.129761	193.1	0.104749	193.1	0.105252
193.2	0.104457	193.2	0.128721	193.2	0.104194	193.2	0.105425
193.3	0.104783	193.3	0.128842	193.3	0.104483	193.3	0.104601
193.4	0.105358	193.4	0.129251	193.4	0.104831	193.4	0.106049
193.5	0.105741	193.5	0.130832	193.5	0.104451	193.5	0.106443
193.6	0.104578	193.6	0.130862	193.6	0.105433	193.6	0.107396
193.7	0.104201	193.7	0.131838	193.7	0.105441	193.7	0.107297
193.8	0.105069	193.8	0.131514	193.8	0.105735	193.8	0.107018
193.9	0.105209	193.9	0.132073	193.9	0.105716	193.9	0.106593
194	0.105459	194	0.132297	194	0.105522	194	0.106844
194.1	0.105803	194.1	0.132552	194.1	0.105041	194.1	0.107341
194.2	0.106972	194.2	0.13232	194.2	0.10515	194.2	0.108034
194.3	0.107498	194.3	0.131929	194.3	0.105524	194.3	0.108061
194.4	0.108228	194.4	0.131671	194.4	0.106583	194.4	0.108277
194.5	0.10972	194.5	0.131006	194.5	0.106723	194.5	0.108866
194.6	0.111019	194.6	0.131575	194.6	0.106923	194.6	0.108427
194.7	0.110711	194.7	0.131564	194.7	0.107519	194.7	0.108542
194.8	0.110786	194.8	0.131269	194.8	0.107591	194.8	0.108425
194.9	0.111321	194.9	0.131337	194.9	0.107817	194.9	0.10907
195	0.111389	195	0.131361	195	0.108218	195	0.109707
195.1	0.110493	195.1	0.131363	195.1	0.108471	195.1	0.10849
195.2	0.110642	195.2	0.131143	195.2	0.108893	195.2	0.109342
195.3	0.111189	195.3	0.13174	195.3	0.11077	195.3	0.109628
195.4	0.111855	195.4	0.131408	195.4	0.110964	195.4	0.109842
195.5	0.111641	195.5	0.131655	195.5	0.111841	195.5	0.109647
195.6	0.110662	195.6	0.131515	195.6	0.112913	195.6	0.110509
195.7	0.111823	195.7	0.130926	195.7	0.11206	195.7	0.110623
195.8	0.111408	195.8	0.131102	195.8	0.111472	195.8	0.110889
195.9	0.112034	195.9	0.130973	195.9	0.111763	195.9	0.111337
196	0.111462	196	0.130886	196	0.112265	196	0.111955
196.1	0.110967	196.1	0.131005	196.1	0.111456	196.1	0.111297
196.2	0.110583	196.2	0.13185	196.2	0.111114	196.2	0.112475
196.3	0.110636	196.3	0.131285	196.3	0.110894	196.3	0.112313
196.4	0.111071	196.4	0.130856	196.4	0.111391	196.4	0.112458
196.5	0.110479	196.5	0.13115	196.5	0.111749	196.5	0.113148
196.6	0.110363	196.6	0.131494	196.6	0.111002	196.6	0.112793
196.7	0.11026	196.7	0.132844	196.7	0.110885	196.7	0.11156
196.8	0.110383	196.8	0.132732	196.8	0.111772	196.8	0.111437
196.9	0.110299	196.9	0.132168	196.9	0.111552	196.9	0.111005
197	0.110439	197	0.132594	197	0.111256	197	0.111972
197.1	0.110583	197.1	0.133064	197.1	0.111995	197.1	0.112476
197.2	0.110826	197.2	0.133338	197.2	0.112116	197.2	0.112053
197.3	0.110009	197.3	0.133378	197.3	0.11153	197.3	0.111292
197.4	0.109159	197.4	0.132976	197.4	0.110965	197.4	0.111187
197.5	0.108973	197.5	0.132844	197.5	0.111087	197.5	0.11164
197.6	0.108773	197.6	0.133521	197.6	0.110484	197.6	0.111418
197.7	0.107874	197.7	0.133917	197.7	0.110179	197.7	0.110721
197.8	0.107273	197.8	0.133797	197.8	0.109275	197.8	0.109903
197.9	0.108802	197.9	0.133676	197.9	0.109532	197.9	0.110703
198	0.109183	198	0.133506	198	0.109989	198	0.110911
198.1	0.110626	198.1	0.133372	198.1	0.11009	198.1	0.110996
198.2	0.11182	198.2	0.133484	198.2	0.111166	198.2	0.111872
198.3	0.112025	198.3	0.133014	198.3	0.112171	198.3	0.112841
198.4	0.111622	198.4	0.132518	198.4	0.112737	198.4	0.113896
198.5	0.111879	198.5	0.132988	198.5	0.112261	198.5	0.113583
198.6	0.112026	198.6	0.132493	198.6	0.111893	198.6	0.112848
198.7	0.112491	198.7	0.132527	198.7	0.113056	198.7	0.113199
198.8	0.112839	198.8	0.132631	198.8	0.112595	198.8	0.113683
198.9	0.113119	198.9	0.132852	198.9	0.113747	198.9	0.113805
199	0.113446	199	0.132312	199	0.113811	199	0.113056
199.1	0.113458	199.1	0.132294	199.1	0.113304	199.1	0.112881
199.2	0.114521	199.2	0.133564	199.2	0.113848	199.2	0.112818
199.3	0.114049	199.3	0.133588	199.3	0.114271	199.3	0.11291
199.4	0.113452	199.4	0.133662	199.4	0.114356	199.4	0.113174
199.5	0.113351	199.5	0.133724	199.5	0.113565	199.5	0.112954
199.6	0.113255	199.6	0.134131	199.6	0.113158	199.6	0.1128
199.7	0.112484	199.7	0.133907	199.7	0.111861	199.7	0.112318
[truncated: 18,003 more rows]

## Sheet: Figure 5
Fig. 5B		Fig. 5D left		Fig. 5D right
distance relativ to STN entry	normalized ERNA amplitude	UPDRS-III global improvement [%]	Eucledian distance to DBS sweet spot	Akinetic-rigid subscore of the UPDRS-III improvement [%]	Eucledian distance to DBS sweet spot
-1	0.0298484	63.1579	4.84475	63.6364	4.84475
-0.5	0.0557308	88.8889	2.06857	100	2.06857
0	0.212399	66.6667	2.55701	64.2857	2.55701
0.5	0.409854	23.5294	4.39198	0	4.39198
1	0.483112	14.2857	4.58329	0	4.58329
1.5	0.591536	61.1111	2.20056	58.3333	2.20056
2	0.616178	77.7778	1.21339	78.5714	1.21339
2.5	0.578538	92.3077	1.83993	100	1.83993
3	0.532194	70.3704	1.43765	66.6667	1.43765
3.5	0.457113	79.1667	1.18975	76.1905	1.18975
4	0.353283	100	0.709561	100	0.709561
4.5	0.296925	-5.26316	1.84399	0	1.84399
5	0.296052	41.1765	3.69859	57.8947	3.69859
5.5	0.1618	71.4286	2.33277	75	2.33277
6	0.0985988	75	0.410138	100	0.410138
6.5	0.0629623	42.1053	1.87723	56.25	1.87723
7	0.021354	25	4.34413	33.3333	4.34413
7.5	0.0168941	50	2.54428	40	2.54428
8	0.00407831	28.5714	1.47711	33.3333	1.47711
8.5	0
